# Supplementary material for: Dissection of stromal and cancer cell-derived signals in melanoma xenografts before and after treatment with DMXAA
Source: Br J Cancer. 2012 Mar 13;106(6):1134–47. doi: 10.1038/bjc.2012.63 (PMC3304430; doi:10.1038/bjc.2012.63)
Supplement: Supplementary Table 1 [file bjc201263x4.xls]

## Sheet: Sheet1
Mouse430 v2 probe sets likely to cross-hybridize to human RNA	Human U133plus2 probe sets likely to cross-hybridize to mouse RNA	Mouse430 v2 probe sets UNlikely to cross-hybridize to human RNA	Human U133plus2 probe sets UNlikely to cross-hybridize to mouse RNA
1415670_at	1007_s_at	1423472_at	210075_at
1415674_a_at	121_at	1423473_at	1554747_a_at
1415675_at	1316_at	1428843_at	200015_s_at
1415676_a_at	1487_at	1433834_at	200778_s_at
1415683_at	1494_f_at	1445928_at	1559038_at
1415695_at	1552257_a_at	1440966_at	232637_at
1415696_at	1552264_a_at	1458690_at	218582_at
1415701_x_at	1552279_a_at	1437995_x_at	226394_at
1415702_a_at	1552281_at	1438911_at	201736_s_at
1415703_at	1552311_a_at	1437208_at	201737_s_at
1415709_s_at	1552332_at	1438804_at	215512_at
1415714_a_at	1552348_at	1429234_s_at	1565823_at
1415716_a_at	1552355_s_at	1460626_at	244508_at
1415717_at	1552377_s_at	1448903_at	208657_s_at
1415718_at	1552383_at	1454525_at	1559025_at
1415720_s_at	1552395_at	1423797_at	207425_s_at
1415726_at	1552411_at	1456081_a_at	239030_at
1415727_at	1552450_a_at	1451116_at	200902_at
1415728_at	1552467_at	1420026_at	1553422_s_at
1415732_at	1552473_at	1435038_s_at	218434_s_at
1415733_a_at	1552474_a_at	1441782_at	205969_at
1415734_at	1552476_s_at	1456625_at	1570279_at
1415735_at	1552491_at	1439676_at	203504_s_at
1415739_at	1552501_a_at	1416402_at	203505_at
1415740_at	1552504_a_at	1416403_at	216066_at
1415742_at	1552510_at	1443870_at	1570505_at
1415743_at	1552524_at	1416679_at	207819_s_at
1415744_at	1552528_at	1443046_at	209620_s_at
1415746_at	1552535_at	1416014_at	202804_at
1415750_at	1552555_at	1416015_s_at	202805_s_at
1415755_a_at	1552558_a_at	1442071_at	1557374_at
1415760_s_at	1552596_at	1420157_s_at	208462_s_at
1415763_a_at	1552610_a_at	1420158_s_at	208561_at
1415771_at	1552615_at	1427444_at	208562_s_at
1415774_at	1552617_a_at	1452236_at	235578_at
1415775_at	1552618_at	1427958_at	207583_at
1415778_at	1552620_at	1427959_at	1554878_a_at
1415779_s_at	1552646_at	1423177_a_at	202850_at
1415781_a_at	1552663_a_at	1450890_a_at	201872_s_at
1415782_at	1552676_at	1423178_at	201873_s_at
1415784_at	1552698_at	1438506_s_at	200045_at
1415785_a_at	1552711_a_at	1433985_at	209247_s_at
1415807_s_at	1552731_at	1436984_at	207623_at
1415812_at	1552749_a_at	1458053_at	209246_at
1415816_at	1552761_at	1423999_at	209735_at
1415817_s_at	1552800_at	1441291_at	1552470_a_at
1415818_at	1552811_at	1444134_at	228124_at
1415819_a_at	1552863_a_at	1429581_at	242023_at
1415820_x_at	1552872_at	1453206_at	213805_at
1415826_at	1552873_s_at	1444394_at	213935_at
1415828_a_at	1552885_a_at	1415984_at	218739_at
1415831_at	1552889_a_at	1424182_at	232862_at
1415833_x_at	1552892_at	1424183_at	209027_s_at
1415839_a_at	1552944_a_at	1451271_a_at	1559890_a_at
1415843_at	1553015_a_at	1428668_at	209028_s_at
1415849_s_at	1553019_at	1452137_at	1559077_at
1415851_a_at	1553039_a_at	1456316_a_at	220518_at
1415852_at	1553081_at	1428236_at	223395_at
1415853_at	1553083_at	1446433_at	200965_s_at
1415857_at	1553088_a_at	1452601_a_at	210461_s_at
1415858_at	1553096_s_at	1453199_at	202002_at
1415859_at	1553112_s_at	1439459_x_at	225573_at
1415863_at	1553130_at	1451666_at	224160_s_at
1415866_at	1553153_at	1438389_x_at	239976_at
1415867_at	1553155_x_at	1439445_x_at	206068_s_at
1415876_a_at	1553159_at	1446315_at	206069_s_at
1415878_at	1553162_x_at	1436934_s_at	202502_at
1415879_a_at	1553166_at	1417094_at	205355_at
1415882_at	1553172_at	1418073_at	226030_at
1415883_a_at	1553178_a_at	1420673_a_at	205412_at
1415884_at	1553205_at	1450720_at	1554947_at
1415886_at	1553222_at	1450721_at	1559239_s_at
1415887_at	1553238_a_at	1422716_a_at	222010_at
1415894_at	1553253_at	1422717_at	222011_s_at
1415895_at	1553257_at	1444410_at	225663_at
1415896_x_at	1553262_a_at	1429390_at	1568877_a_at
1415899_at	1553263_at	1429391_at	225317_at
1415901_at	1553264_a_at	1456735_x_at	201127_s_at
1415903_at	1553267_a_at	1428386_at	201128_s_at
1415906_at	1553272_at	1428387_at	207071_s_at
1415907_at	1553279_at	1452771_s_at	200793_s_at
1415909_at	1553297_a_at	1429883_at	1554938_a_at
1415910_s_at	1553340_s_at	1456730_x_at	1555321_at
1415912_a_at	1553346_a_at	1417157_at	216103_at
1415914_at	1553354_a_at	1415873_a_at	207656_s_at
1415915_at	1553359_at	1457970_at	209600_s_at
1415916_a_at	1553361_x_at	1458696_at	209601_at
1415917_at	1553366_s_at	1459855_x_at	213501_at
1415919_at	1553367_a_at	1426403_at	227962_at
1415922_s_at	1553397_at	1447292_at	201629_s_at
1415932_x_at	1553438_at	1447293_x_at	201630_s_at
1415942_at	1553439_at	1452587_at	215227_x_at
1415944_at	1553444_a_at	1441660_at	1554808_at
1415952_at	1553457_at	1426392_a_at	204638_at
1415953_s_at	1553464_at	1434968_a_at	204393_s_at
1415955_x_at	1553499_s_at	1452051_at	231711_at
1415956_a_at	1553511_at	1428502_at	237030_at
1415961_at	1553535_a_at	1421858_at	206465_at
1415962_at	1553566_at	1421859_at	206466_at
1415967_at	1553572_a_at	1416094_at	201963_at
1415968_a_at	1553588_at	1439276_at	207275_s_at
1415971_at	1553602_at	1423298_at	1557418_at
1415976_a_at	1553603_s_at	1423297_at	1557419_a_at
1415977_at	1553639_a_at	1426574_a_at	202422_s_at
1415980_at	1553642_at	1416185_a_at	218322_s_at
1415985_at	1553647_at	1443380_at	222592_s_at
1415987_at	1553656_at	1438759_x_at	234483_at
1415990_at	1553657_at	1424312_at	234484_s_at
1415991_a_at	1553663_a_at	1438292_x_at	234801_s_at
1415992_at	1553688_at	1416319_at	235724_at
1415997_at	1553713_a_at	1421767_at	215787_at
1416000_a_at	1553715_s_at	1446068_at	243140_at
1416001_a_at	1553718_at	1446675_at	AFFX-HSAC07/X00351_3_at
1416002_x_at	1553728_at	1449641_at	201550_x_at
1416005_at	1553730_x_at	1423069_at	211970_x_at
1416006_at	1553755_at	1437848_x_at	211983_x_at
1416009_at	1553769_at	1451079_at	212988_x_at
1416013_at	1553770_a_at	1427449_a_at	213214_x_at
1416017_at	1553780_at	1418372_at	221607_x_at
1416018_at	1553803_at	1460726_at	224585_x_at
1416020_a_at	1553826_a_at	1420619_a_at	202666_s_at
1416024_x_at	1553832_at	1454003_at	208636_at
1416026_a_at	1553839_at	1426861_at	208637_x_at
1416028_a_at	1553843_at	1440914_s_at	203862_s_at
1416030_a_at	1553845_x_at	1453810_at	203863_at
1416032_at	1553857_at	1457300_at	203864_s_at
1416036_at	1553871_at	1425354_a_at	222230_s_at
1416037_a_at	1553906_s_at	1428821_at	200720_s_at
1416038_at	1553919_at	1434287_at	200721_s_at
1416042_s_at	1553952_at	1453257_at	1554390_s_at
1416044_at	1553968_a_at	1443797_at	1558015_s_at
1416045_a_at	1553976_a_at	1454918_at	200727_s_at
1416048_at	1553982_a_at	1424745_at	200728_at
1416054_at	1553984_s_at	1444186_at	200729_s_at
1416057_at	1553993_s_at	1424712_at	234210_x_at
1416058_s_at	1553997_a_at	1438816_at	234212_at
1416059_at	1554010_at	1446472_at	200996_at
1416061_at	1554023_s_at	1451459_at	213101_s_at
1416064_a_at	1554039_at	1417125_at	213102_at
1416067_at	1554050_at	1426830_a_at	218658_s_at
1416068_at	1554065_at	1426831_at	205209_at
1416074_a_at	1554074_s_at	1452217_at	208218_s_at
1416075_at	1554091_a_at	1428057_a_at	208219_at
1416079_a_at	1554117_at	1428058_at	208222_at
1416082_at	1554126_at	1429866_at	208223_s_at
1416083_at	1554128_at	1422631_at	228416_at
1416084_at	1554151_at	1450695_at	205260_s_at
1416085_s_at	1554153_a_at	1444500_at	206833_s_at
1416087_at	1554160_a_at	1426942_at	202604_x_at
1416088_a_at	1554170_a_at	1426619_at	214895_s_at
1416089_at	1554173_at	1422184_a_at	202952_s_at
1416092_a_at	1554179_s_at	1423988_at	204943_at
1416093_a_at	1554183_s_at	1423717_at	213790_at
1416099_at	1554188_at	1423718_at	215613_at
1416100_at	1554192_s_at	1449019_at	205745_x_at
1416107_at	1554198_at	1419706_a_at	213532_at
1416110_at	1554201_at	1422078_at	230621_at
1416112_at	1554202_x_at	1435879_at	205746_s_at
1416113_at	1554208_at	1460307_at	237897_at
1416119_at	1554212_s_at	1423364_a_at	1555326_a_at
1416120_at	1554222_at	1430219_at	202381_at
1416128_at	1554321_a_at	1437767_s_at	1570042_a_at
1416130_at	1554332_a_at	1415836_at	1554697_at
1416138_at	1554344_s_at	1435855_x_at	220287_at
1416141_a_at	1554346_at	1437325_x_at	226814_at
1416144_a_at	1554365_a_at	1437333_x_at	233785_at
1416145_at	1554400_at	1437620_x_at	233928_at
1416148_at	1554417_s_at	1417642_at	203741_s_at
1416157_at	1554428_s_at	1427395_a_at	208030_s_at
1416159_at	1554429_a_at	1448789_at	214736_s_at
1416162_at	1554432_x_at	1436119_at	238939_at
1416167_at	1554442_at	1448143_at	201034_at
1416176_at	1554444_s_at	1434987_at	201752_s_at
1416182_at	1554451_s_at	1434988_x_at	201753_s_at
1416183_a_at	1554468_s_at	1437410_at	205882_x_at
1416184_s_at	1554483_at	1457155_at	228215_at
1416189_a_at	1554509_a_at	1415776_at	209122_at
1416190_a_at	1554516_at	1415902_at	215895_x_at
1416191_at	1554517_x_at	1448137_at	208847_s_at
1416195_at	1554531_at	1460167_at	208848_at
1416197_at	1554553_s_at	1436689_a_at	217761_at
1416199_at	1554559_at	1437398_a_at	207175_at
1416202_at	1554574_a_at	1433604_x_at	204120_s_at
1416207_at	1554577_a_at	1434799_x_at	201773_at
1416210_at	1554578_at	1424714_at	226426_at
1416217_a_at	1554580_a_at	1451461_a_at	206812_at
1416219_at	1554595_at	1418681_at	217303_s_at
1416220_at	1554613_a_at	1421059_a_at	202144_s_at
1416223_at	1554616_at	1433144_at	221761_at
1416224_at	1554625_at	1424160_at	227310_at
1416226_at	1554650_a_at	1430854_at	226325_at
1416227_at	1554671_a_at	1455673_at	225889_at
1416228_at	1554701_a_at	1428889_at	235184_at
1416233_at	1554721_a_at	1428516_a_at	217729_s_at
1416235_at	1554748_at	1429521_at	203563_at
1416239_at	1554752_a_at	1453539_at	201924_at
1416240_at	1554759_at	1417208_at	211826_s_at
1416241_at	1554780_a_at	1448484_at	215451_s_at
1416243_a_at	1554804_a_at	1434601_at	1555435_at
1416244_a_at	1554814_at	1430697_at	1555436_a_at
1416245_at	1554827_a_at	1450546_at	219199_at
1416247_at	1554880_at	1428904_at	225229_at
1416249_at	1554890_a_at	1440658_at	232864_s_at
1416256_a_at	1554895_a_at	1428785_at	232865_at
1416260_a_at	1554903_at	1455247_at	239439_at
1416270_at	1554911_at	1415680_at	243487_at
1416272_at	1554942_a_at	1417570_at	204332_s_at
1416273_at	1554953_a_at	1434443_at	216064_s_at
1416275_at	1554962_a_at	1434444_s_at	204333_s_at
1416276_a_at	1554966_a_at	1444271_at	218534_s_at
1416277_a_at	1554980_a_at	1429376_s_at	222661_at
1416279_at	1555044_a_at	1458390_at	208042_at
1416281_at	1555078_at	1417326_a_at	210710_at
1416282_at	1555083_at	1447897_x_at	203566_s_at
1416284_at	1555084_at	1459212_at	210678_s_at
1416285_at	1555086_at	1423931_s_at	219723_x_at
1416287_at	1555088_x_at	1423930_at	223182_s_at
1416288_at	1555154_a_at	1435177_a_at	223183_at
1416291_at	1555181_a_at	1435178_x_at	223184_s_at
1416294_at	1555215_a_at	1418458_at	224282_s_at
1416300_a_at	1555222_a_at	1441713_at	236743_at
1416307_at	1555236_a_at	1415731_at	200903_s_at
1416311_s_at	1555238_at	1431606_a_at	200848_at
1416312_at	1555269_a_at	1437050_s_at	200849_s_at
1416314_at	1555343_at	1448360_s_at	200850_s_at
1416322_at	1555348_at	1453741_x_at	207464_at
1416326_at	1555359_at	1455362_at	1563560_at
1416327_at	1555360_a_at	1429193_at	220016_at
1416331_a_at	1555374_at	1437768_at	235281_x_at
1416333_at	1555393_s_at	1442136_at	1558378_a_at
1416335_at	1555399_a_at	1447985_s_at	212992_at
1416336_s_at	1555404_a_at	1416065_a_at	202820_at
1416337_at	1555426_a_at	1429304_at	226334_s_at
1416339_a_at	1555427_s_at	1440170_at	226665_at
1416341_at	1555452_at	1447832_x_at	230148_at
1416346_at	1555470_a_at	1448199_at	224461_s_at
1416349_at	1555478_at	1435778_at	202587_s_at
1416351_at	1555490_s_at	1436967_at	224655_at
1416352_s_at	1555497_a_at	1454863_at	224151_s_at
1416364_at	1555499_a_at	1458452_at	201675_at
1416365_at	1555522_s_at	1460428_at	210625_s_at
1416380_at	1555523_a_at	1454801_at	210626_at
1416381_a_at	1555529_at	1435880_at	208324_at
1416383_a_at	1555536_at	1433543_at	208325_s_at
1416384_a_at	1555546_a_at	1439648_at	213516_at
1416388_at	1555548_at	1421918_at	221718_s_at
1416392_a_at	1555575_a_at	1450407_a_at	222023_at
1416399_a_at	1555590_a_at	1420592_a_at	222024_s_at
1416404_s_at	1555594_a_at	1451356_at	224884_at
1416407_at	1555612_s_at	1447680_at	229783_at
1416415_a_at	1555620_a_at	1448213_at	232188_at
1416417_a_at	1555630_a_at	1444016_at	203847_s_at
1416420_a_at	1555656_at	1437691_at	207870_at
1416438_at	1555680_a_at	1421223_a_at	210962_s_at
1416439_at	1555681_at	1424176_a_at	215483_at
1416442_at	1555682_at	1457658_x_at	1555821_a_at
1416449_x_at	1555694_a_at	1416137_at	224982_at
1416453_x_at	1555695_a_at	1438764_at	1560689_s_at
1416454_s_at	1555697_at	1449663_at	203808_at
1416457_at	1555705_a_at	1460658_at	203809_s_at
1416462_at	1555713_at	1459832_s_at	225471_s_at
1416465_a_at	1555715_a_at	1447903_x_at	226156_at
1416466_at	1555724_s_at	1452657_at	236664_at
1416467_at	1555730_a_at	1437998_at	218373_at
1416469_at	1555742_at	1456252_x_at	205633_s_at
1416470_a_at	1555743_s_at	1460036_at	1569362_at
1416475_at	1555754_s_at	1458971_at	201951_at
1416479_a_at	1555759_a_at	1417964_at	201952_at
1416484_at	1555761_x_at	1445280_at	212224_at
1416485_at	1555762_s_at	1422718_at	203722_at
1416486_at	1555763_x_at	1428044_at	204290_s_at
1416491_at	1555779_a_at	1435718_at	221588_x_at
1416493_at	1555780_a_at	1444413_at	221589_s_at
1416496_at	1555784_s_at	1416135_at	201612_at
1416497_at	1555786_s_at	1424979_at	238996_x_at
1416502_a_at	1555811_at	1415813_at	226127_at
1416504_at	1555814_a_at	1437593_x_at	223318_s_at
1416505_at	1555820_a_at	1437053_x_at	223317_at
1416506_at	1555823_at	1439214_a_at	227878_s_at
1416510_at	1555824_a_at	1443112_at	227879_at
1416516_at	1555832_s_at	1423739_x_at	204174_at
1416517_at	1555833_a_at	1432344_a_at	214846_s_at
1416519_at	1555842_at	1418384_at	228342_s_at
1416520_x_at	1555844_s_at	1429926_at	223266_at
1416521_at	1555851_s_at	1446580_at	201196_s_at
1416522_a_at	1555864_s_at	1420621_a_at	201197_at
1416524_at	1555881_s_at	1438373_at	223297_at
1416525_at	1555889_a_at	1438374_x_at	209521_s_at
1416531_at	1555896_a_at	1451703_s_at	225450_at
1416533_at	1555907_at	1430275_a_at	225459_at
1416534_at	1555916_at	1430971_a_at	235277_at
1416535_at	1555922_at	1430972_x_at	231973_s_at
1416540_at	1555933_at	1433497_at	209001_s_at
1416542_at	1555945_s_at	1452448_at	215282_at
1416544_at	1555948_s_at	1451089_a_at	218555_at
1416545_at	1555952_at	1436062_at	226917_s_at
1416546_a_at	1555961_a_at	1423973_a_at	232524_x_at
1416554_at	1555970_at	1437331_a_at	208721_s_at
1416557_a_at	1555980_a_at	1434787_at	208722_s_at
1416565_at	1556000_s_at	1423052_at	239651_at
1416567_s_at	1556001_at	1434074_x_at	225521_at
1416568_a_at	1556014_at	1418824_at	213004_at
1416569_at	1556015_a_at	1434312_at	219514_at
1416576_at	1556024_at	1436192_at	221009_s_at
1416577_a_at	1556030_at	1443842_at	223333_s_at
1416580_a_at	1556042_s_at	1454982_at	205389_s_at
1416581_at	1556046_a_at	1435498_at	205391_x_at
1416588_at	1556066_at	1425508_s_at	240363_at
1416589_at	1556067_a_at	1434488_at	206385_s_at
1416590_a_at	1556103_at	1451735_at	207950_s_at
1416591_at	1556127_at	1438841_s_at	209442_x_at
1416593_at	1556129_at	1424307_at	215314_at
1416594_at	1556149_at	1431052_at	239726_at
1416599_at	1556165_at	1444463_at	223251_s_at
1416603_at	1556248_at	1451525_at	227260_at
1416604_at	1556266_a_at	1451526_at	218093_s_at
1416606_s_at	1556281_at	1426952_at	226663_at
1416611_at	1556291_at	1431133_at	239116_at
1416615_at	1556292_s_at	1450897_at	241414_at
1416616_s_at	1556296_at	1450896_at	226012_at
1416618_at	1556320_at	1457410_at	219437_s_at
1416620_at	1556336_at	1423902_s_at	227661_at
1416621_at	1556340_at	1453853_a_at	228356_at
1416623_at	1556341_s_at	1418553_at	231999_at
1416624_a_at	1556397_at	1444650_at	234701_at
1416626_at	1556442_x_at	1457219_at	224810_s_at
1416628_at	1556445_at	1421042_at	238851_at
1416630_at	1556449_at	1421043_s_at	1554471_a_at
1416636_at	1556453_at	1427646_a_at	1556361_s_at
1416639_at	1556464_a_at	1424482_at	223418_x_at
1416642_a_at	1556468_at	1449066_a_at	227375_at
1416644_a_at	1556479_at	1436498_at	238597_at
1416648_at	1556484_at	1441022_at	229058_at
1416651_at	1556507_at	1442730_at	231423_s_at
1416656_at	1556533_at	1459397_at	229052_at
1416660_at	1556538_at	1460090_at	230384_at
1416662_at	1556540_a_at	1454802_x_at	211717_at
1416664_at	1556560_a_at	1418523_at	241032_at
1416669_s_at	1556582_at	1455013_at	212731_at
1416671_a_at	1556586_x_at	1447090_s_at	238807_at
1416672_s_at	1556669_a_at	1451025_at	219496_at
1416674_at	1556709_a_at	1447089_at	227034_at
1416680_at	1556718_s_at	1430322_at	201043_s_at
1416683_at	1556721_at	1458565_at	201051_at
1416684_at	1556739_at	1417112_at	201038_s_at
1416685_s_at	1556747_a_at	1429859_a_at	201305_x_at
1416690_at	1556748_x_at	1431429_a_at	201306_s_at
1416691_at	1556755_s_at	1425411_at	208103_s_at
1416695_at	1556797_at	1435092_at	221505_at
1416696_at	1556824_at	1433951_at	229128_s_at
1416699_at	1556852_a_at	1447926_at	220092_s_at
1416704_at	1556900_at	1423818_a_at	220093_at
1416707_a_at	1556928_at	1423819_s_at	224694_at
1416712_at	1556929_at	1435594_at	234430_at
1416719_a_at	1556959_at	1417225_at	234832_at
1416726_s_at	1556971_a_at	1418819_at	201012_at
1416728_at	1556982_at	1428138_s_at	233011_at
1416730_at	1557000_at	1428137_at	1568126_at
1416731_at	1557002_x_at	1415719_s_at	201301_s_at
1416737_at	1557047_at	1430472_at	201302_at
1416747_at	1557105_a_at	1446369_at	200782_at
1416753_at	1557116_at	1417062_at	244250_at
1416754_at	1557119_a_at	1434409_at	201366_at
1416758_at	1557154_at	1420669_at	209860_s_at
1416760_at	1557165_s_at	1420670_at	204894_s_at
1416762_at	1557185_at	1434028_at	205195_at
1416764_at	1557186_s_at	1442295_at	228415_at
1416769_s_at	1557194_a_at	1448279_at	203299_s_at
1416771_at	1557203_at	1423589_at	211779_x_at
1416773_at	1557212_at	1448129_at	212159_x_at
1416780_at	1557228_at	1444568_at	212161_at
1416781_at	1557263_s_at	1436421_s_at	203141_s_at
1416791_a_at	1557276_at	1452044_at	206592_s_at
1416792_at	1557319_at	1441190_at	208710_s_at
1416793_at	1557330_at	1444011_at	210974_s_at
1416794_at	1557342_a_at	1416735_at	222516_at
1416798_a_at	1557362_at	1417361_at	222517_at
1416800_at	1557370_s_at	1457790_at	202442_at
1416806_at	1557371_a_at	1460703_at	210278_s_at
1416807_at	1557409_at	1457069_at	235647_at
1416810_at	1557450_s_at	1457900_at	212970_at
1416812_at	1557455_s_at	1460552_at	212972_x_at
1416819_at	1557480_a_at	1454772_at	212985_at
1416827_at	1557521_a_at	1459882_at	213419_at
1416829_at	1557532_at	1420985_at	216747_at
1416834_x_at	1557536_at	1450071_at	216750_at
1416835_s_at	1557584_at	1420615_at	40148_at
1416838_at	1557595_at	1418292_at	225016_at
1416840_at	1557605_a_at	1430656_a_at	201284_s_at
1416842_at	1557615_a_at	1425274_at	242015_x_at
1416844_at	1557649_at	1425275_at	237327_at
1416845_at	1557651_x_at	1420959_at	201687_s_at
1416848_at	1557656_at	1426015_s_at	214959_s_at
1416851_at	1557666_s_at	1436455_at	214960_at
1416855_at	1557676_at	1450058_at	233078_at
1416856_at	1557679_at	1422814_at	208248_x_at
1416857_at	1557680_at	1441520_at	208703_s_at
1416859_at	1557689_at	1452459_at	211404_s_at
1416870_at	1557690_x_at	1458560_at	208701_at
1416882_at	1557710_at	1458873_at	228520_s_at
1416883_at	1557712_x_at	1459937_at	225427_s_at
1416888_at	1557714_at	1439063_at	204416_x_at
1416890_at	1557723_at	1444754_at	201525_at
1416894_at	1557729_at	1453295_at	203381_s_at
1416896_at	1557731_at	1458366_at	203382_s_at
1416898_a_at	1557795_s_at	1448763_at	212874_at
1416899_at	1557813_at	1417555_at	212883_at
1416900_s_at	1557817_a_at	1446838_at	222269_at
1416902_a_at	1557818_x_at	1456382_at	213282_at
1416906_at	1557867_s_at	1420036_at	213289_at
1416909_at	1557875_at	1420651_at	235433_at
1416911_a_at	1557892_at	1420652_at	200602_at
1416916_at	1557938_s_at	1435173_at	211277_x_at
1416920_at	1557943_at	1449709_s_at	202629_at
1416921_x_at	1557944_s_at	1449363_at	202630_at
1416924_at	1557964_at	1438992_x_at	202631_s_at
1416925_at	1557970_s_at	1435444_at	215402_at
1416932_at	1558066_s_at	1453288_at	218218_at
1416933_at	1558102_at	1456021_at	207542_s_at
1416937_at	1558142_at	1446323_at	209047_at
1416944_a_at	1558176_at	1449192_at	39248_at
1416945_at	1558211_s_at	1454973_at	210066_s_at
1416947_s_at	1558304_s_at	1439457_x_at	210067_at
1416948_at	1558327_at	1451747_a_at	210068_s_at
1416954_at	1558329_at	1418179_at	210906_x_at
1416960_at	1558334_a_at	1424103_at	226228_at
1416963_at	1558393_at	1415684_at	211621_at
1416964_at	1558407_at	1418235_at	230652_at
1416969_at	1558431_at	1418236_s_at	201176_s_at
1416970_a_at	1558459_s_at	1428612_at	1565651_at
1416973_at	1558470_at	1446633_at	244504_x_at
1416981_at	1558484_s_at	1428506_at	200011_s_at
1416989_at	1558504_at	1446802_at	200734_s_at
1416990_at	1558556_at	1460640_at	201097_s_at
1416992_at	1558584_at	1435919_at	214182_at
1416995_at	1558590_at	1435920_x_at	224788_at
1417000_at	1558641_at	1437157_at	202955_s_at
1417004_at	1558685_a_at	1455949_at	202956_at
1417006_at	1558688_at	1423126_at	218098_at
1417010_at	1558695_at	1416551_at	215927_at
1417014_at	1558705_at	1427250_at	215931_s_at
1417018_at	1558720_at	1427251_at	222518_at
1417024_at	1558728_at	1437797_at	214483_s_at
1417025_at	1558784_at	1443551_at	218230_at
1417035_at	1558821_s_at	1445701_at	224764_at
1417038_at	1558836_at	1449710_s_at	241701_at
1417039_a_at	1558837_a_at	1420037_at	1554736_at
1417040_a_at	1558850_s_at	1438809_at	1558280_s_at
1417041_at	1558876_at	1423716_s_at	1560318_at
1417046_at	1558914_at	1433562_s_at	203910_at
1417049_at	1558954_at	1444874_at	233849_s_at
1417052_at	1559048_at	1435112_a_at	1552627_a_at
1417053_at	1559091_s_at	1416143_at	217936_at
1417055_at	1559148_at	1416269_at	233872_x_at
1417059_at	1559166_at	1435395_s_at	235635_at
1417064_at	1559167_x_at	1417970_at	213606_s_at
1417065_at	1559204_x_at	1449622_s_at	1555812_a_at
1417072_at	1559220_at	1423662_at	201288_at
1417073_a_at	1559224_at	1437688_x_at	1560445_x_at
1417078_at	1559226_x_at	1439456_x_at	201334_s_at
1417079_s_at	1559237_a_at	1437013_x_at	1559833_at
1417082_at	1559245_at	1415671_at	1566093_at
1417083_at	1559254_at	1422508_at	1570471_at
1417084_at	1559261_a_at	1450634_at	201335_s_at
1417100_at	1559272_at	1415814_at	210741_at
1417104_at	1559351_at	1419883_s_at	233620_at
1417109_at	1559352_a_at	1446465_at	233621_s_at
1417115_at	1559402_a_at	1449649_at	234129_at
1417118_a_at	1559436_x_at	1419545_a_at	234541_s_at
1417120_at	1559443_s_at	1419546_at	234542_at
1417126_a_at	1559444_at	1430306_a_at	234544_at
1417127_at	1559461_at	1416951_a_at	209539_at
1417130_s_at	1559502_s_at	1416952_at	1553349_at
1417131_at	1559533_at	1438993_a_at	225486_at
1417135_at	1559591_s_at	1449712_s_at	231090_s_at
1417140_a_at	1559638_at	1420038_at	201880_at
1417144_at	1559682_at	1449711_at	201229_s_at
1417151_a_at	1559687_at	1457049_at	1559121_s_at
1417154_at	1559755_at	1447659_x_at	201228_s_at
1417160_s_at	1559765_a_at	1457639_at	201230_s_at
1417161_at	1559795_at	1434026_at	216008_s_at
1417165_at	1559806_at	1441699_at	227932_at
1417167_at	1559822_s_at	1427604_a_at	201658_at
1417169_at	1559870_at	1425838_at	201659_s_at
1417176_at	1559909_a_at	1434934_at	201657_at
1417181_a_at	1559917_a_at	1436358_at	202091_at
1417183_at	1559921_at	1426548_a_at	218150_at
1417184_s_at	1559924_at	1448770_a_at	226617_at
1417186_at	1559995_at	1434198_at	211935_at
1417189_at	1559997_x_at	1453681_at	222700_at
1417199_at	1560035_at	1427197_at	237968_at
1417200_at	1560060_s_at	1438921_at	200760_s_at
1417205_at	1560136_at	1445091_at	200761_s_at
1417206_at	1560198_at	1422576_at	217852_s_at
1417209_at	1560214_at	1438653_x_at	222442_s_at
1417212_at	1560277_a_at	1431377_at	217858_s_at
1417213_a_at	1560278_at	1447920_at	222444_at
1417216_at	1560281_a_at	1450666_s_at	200950_at
1417223_at	1560300_a_at	1456466_x_at	201954_at
1417226_at	1560320_a_at	1443516_at	207988_s_at
1417229_at	1560327_at	1459363_at	208679_s_at
1417236_at	1560439_at	1430487_at	213513_x_at
1417238_at	1560451_at	1431124_at	208736_at
1417240_at	1560477_a_at	1445496_at	211672_s_at
1417242_at	1560488_at	1447952_at	217818_s_at
1417248_at	1560492_at	1458436_at	1555797_a_at
1417252_at	1560496_at	1424511_at	211963_s_at
1417258_at	1560560_at	1440129_at	1569325_at
1417259_a_at	1560579_s_at	1424128_x_at	226914_at
1417260_at	1560625_s_at	1451246_s_at	226405_s_at
1417271_a_at	1560630_at	1452996_a_at	234607_at
1417274_at	1560686_at	1423122_at	224797_at
1417282_at	1560694_at	1423586_at	201679_at
1417283_at	1560830_a_at	1438621_x_at	214127_s_at
1417284_at	1560866_at	1450714_at	222046_at
1417287_at	1560878_at	1449289_a_at	204443_at
1417291_at	1560883_s_at	1427511_at	236541_at
1417292_at	1560897_a_at	1434135_at	1554030_at
1417294_at	1560911_at	1454842_a_at	1554032_at
1417297_at	1560921_at	1460105_at	206129_s_at
1417298_at	1560939_at	1421155_at	232197_x_at
1417302_at	1560978_at	1435252_at	1570479_at
1417303_at	1561019_at	1440340_at	1570480_s_at
1417304_at	1561044_at	1420993_at	210147_at
1417308_at	1561085_at	1420994_at	213702_x_at
1417309_at	1561093_at	1421967_at	1555419_a_at
1417310_at	1561102_at	1416673_at	210979_at
1417313_at	1561107_at	1435581_at	210980_s_at
1417315_at	1561171_a_at	1437846_x_at	213902_at
1417317_s_at	1561179_s_at	1418707_at	1553929_at
1417328_at	1561243_at	1439024_at	1553074_at
1417329_at	1561293_at	1449186_at	227915_at
1417334_at	1561304_a_at	1424951_at	233857_s_at
1417340_at	1561329_s_at	1451539_at	235503_at
1417352_s_at	1561335_at	1423753_at	218841_at
1417354_at	1561346_at	1420975_at	226861_at
1417357_at	1561355_at	1440805_at	200058_s_at
1417359_at	1561393_at	1450068_at	214982_at
1417364_at	1561403_at	1422741_a_at	232931_at
1417367_at	1561439_at	1425835_a_at	203427_at
1417370_at	1561506_at	1430820_a_at	203428_s_at
1417374_at	1561537_at	1458602_at	213561_at
1417375_at	1561546_at	1456279_a_at	222667_s_at
1417378_at	1561571_at	1415936_at	218554_s_at
1417387_at	1561595_x_at	1431564_at	202024_at
1417393_a_at	1561616_a_at	1418234_s_at	205047_s_at
1417397_at	1561651_s_at	1437262_x_at	241082_at
1417402_at	1561671_at	1458219_at	217987_at
1417405_at	1561683_at	1430111_a_at	206030_at
1417406_at	1561685_a_at	1450871_a_at	209135_at
1417413_at	1561847_at	1425764_a_at	210896_s_at
1417414_at	1561871_at	1448542_at	205808_at
1417419_at	1561937_x_at	1416647_at	207284_s_at
1417423_at	1562002_at	1429539_at	242037_at
1417425_at	1562004_x_at	1424406_at	224850_at
1417427_at	1562022_s_at	1428845_at	1558807_at
1417428_at	1562081_a_at	1434284_at	213387_at
1417431_a_at	1562220_at	1437919_at	232908_at
1417432_a_at	1562228_s_at	1447415_at	1555146_at
1417433_at	1562254_at	1455880_s_at	205446_s_at
1417439_at	1562256_at	1430358_at	212984_at
1417440_at	1562257_x_at	1435219_x_at	204998_s_at
1417449_at	1562332_at	1437006_x_at	204999_s_at
1417451_a_at	1562378_s_at	1416866_at	221492_s_at
1417452_a_at	1562409_s_at	1416867_at	220237_at
1417457_at	1562428_at	1417388_at	213238_at
1417458_s_at	1562449_s_at	1426489_s_at	1554556_a_at
1417462_at	1562460_at	1426488_at	1554557_at
1417463_a_at	1562462_at	1426490_at	1564064_a_at
1417467_a_at	1562487_at	1427530_at	212536_at
1417468_at	1562496_at	1437548_at	238811_at
1417470_at	1562510_at	1438701_at	212297_at
1417474_at	1562540_at	1439431_x_at	219558_at
1417475_at	1562577_at	1451684_a_at	244606_at
1417478_a_at	1562601_at	1417045_at	203295_s_at
1417498_at	1562627_at	1447873_x_at	203296_s_at
1417503_at	1562632_at	1448560_at	201243_s_at
1417516_at	1562675_at	1417691_at	204311_at
1417518_at	1562778_at	1418854_at	208836_at
1417521_at	1562785_at	1424278_a_at	226570_at
1417524_at	1562841_at	1427488_a_at	229709_at
1417525_at	1562869_at	1437789_at	230693_at
1417536_at	1562890_at	1442959_at	212361_s_at
1417543_at	1562896_at	1434288_at	212362_at
1417544_a_at	1563005_at	1429048_at	1569891_at
1417547_at	1563030_at	1428580_at	214132_at
1417558_at	1563090_at	1417493_at	213041_s_at
1417561_at	1563131_at	1448733_at	217801_at
1417563_at	1563138_at	1447679_s_at	211755_s_at
1417564_at	1563142_at	1427908_at	210149_s_at
1417569_at	1563250_at	1422490_at	1555998_at
1417571_at	1563273_at	1422491_a_at	202325_s_at
1417578_a_at	1563300_at	1453993_a_at	202961_s_at
1417579_x_at	1563302_at	1431731_at	1558179_at
1417584_at	1563318_s_at	1441989_at	207809_s_at
1417593_at	1563344_at	1454441_at	201443_s_at
1417595_at	1563405_at	1454442_at	201444_s_at
1417596_at	1563425_at	1422470_at	201442_s_at
1417598_a_at	1563431_x_at	1416922_a_at	1555114_at
1417606_a_at	1563485_at	1416923_a_at	205703_at
1417607_at	1563507_at	1448525_a_at	205704_s_at
1417608_a_at	1563509_at	1433970_at	217603_at
1417610_at	1563521_at	1416738_at	235255_at
1417611_at	1563549_a_at	1416739_a_at	212041_at
1417613_at	1563577_at	1424922_a_at	201971_s_at
1417615_a_at	1563632_at	1451870_a_at	201089_at
1417619_at	1563639_a_at	1427193_at	202874_s_at
1417621_at	1563655_at	1429526_at	202872_at
1417631_at	1563657_at	1451137_a_at	202873_at
1417632_at	1563707_at	1452350_at	226463_at
1417636_at	1563744_a_at	1456351_at	208898_at
1417646_a_at	1563781_at	1446758_at	208899_x_at
1417650_at	1563800_at	1423833_a_at	214923_at
1417655_a_at	1563808_at	1430071_at	235864_at
1417659_at	1563853_at	1452820_at	208737_at
1417661_at	1563867_at	1456616_a_at	238765_at
1417669_at	1563872_at	1435248_a_at	221504_s_at
1417670_at	1563902_at	1435249_at	1557585_at
1417677_at	1563945_at	1435953_at	1557586_s_at
1417681_at	1563946_at	1455286_at	205198_s_at
1417682_a_at	1563975_at	1456222_at	212062_at
1417689_a_at	1564021_at	1433868_at	216129_at
1417690_at	1564063_a_at	1425660_at	224729_s_at
1417698_at	1564069_at	1442748_at	224728_at
1417705_at	1564112_at	1451223_a_at	218671_s_at
1417710_at	1564117_at	1424074_at	223338_s_at
1417711_at	1564129_a_at	1451222_at	223339_at
1417712_at	1564155_x_at	1416961_at	1569796_s_at
1417713_at	1564207_at	1447362_at	213744_at
1417715_a_at	1564229_at	1447363_s_at	213745_at
1417716_at	1564254_at	1416815_s_at	208833_s_at
1417718_at	1564277_a_at	1448058_s_at	208832_at
1417720_at	1564281_at	1448473_at	205052_at
1417721_s_at	1564333_a_at	1459104_at	222677_x_at
1417722_at	1564362_x_at	1459918_at	218631_at
1417726_at	1564423_a_at	1421945_a_at	202686_s_at
1417727_at	1564429_at	1425884_at	218043_s_at
1417728_at	1564439_a_at	1444666_at	222498_at
1417730_at	1564479_a_at	1450423_s_at	223846_at
1417731_at	1564498_at	1428020_at	227904_at
1417733_at	1564544_x_at	1423040_at	227905_s_at
1417734_at	1564603_at	1423041_a_at	201772_at
1417738_at	1564713_a_at	1443227_at	213747_at
1417739_at	1564763_at	1448505_at	201891_s_at
1417741_at	1564816_at	1416886_at	216231_s_at
1417742_a_at	1564886_at	1416887_at	232311_at
1417743_at	1564907_s_at	1422772_at	226233_at
1417747_at	1564921_at	1428490_at	1553691_at
1417748_x_at	1565149_at	1450745_at	1561714_a_at
1417749_a_at	1565320_at	1455821_x_at	1562391_at
1417751_at	1565454_at	1418433_at	201882_x_at
1417756_a_at	1565483_at	1418432_at	211631_x_at
1417758_at	1565484_x_at	1450975_at	216627_s_at
1417762_a_at	1565537_at	1455230_at	229403_at
1417764_at	1565549_at	1440857_at	238987_at
1417771_a_at	1565562_at	1452829_at	204194_at
1417772_at	1565603_at	1452830_s_at	210818_s_at
1417773_at	1565611_at	1417376_a_at	234315_at
1417776_at	1565617_at	1417377_at	229720_at
1417778_at	1565627_a_at	1429483_at	217911_s_at
1417798_at	1565641_at	1424769_s_at	210125_s_at
1417800_at	1565659_at	1424768_at	1555735_a_at
1417805_at	1565697_at	1433146_at	230513_at
1417806_at	1565731_at	1433147_at	224756_s_at
1417825_at	1565845_at	1417365_a_at	230221_at
1417829_a_at	1565852_at	1417366_s_at	217985_s_at
1417830_at	1565879_at	1454611_a_at	217986_s_at
1417832_at	1566029_at	1455571_x_at	208445_s_at
1417833_at	1566171_at	1433592_at	211313_s_at
1417837_at	1566177_at	1438825_at	229658_at
1417841_at	1566178_x_at	1438826_x_at	201353_s_at
1417849_at	1566185_at	1450864_at	215437_x_at
1417854_at	1566231_at	1433806_x_at	205084_at
1417855_at	1566249_at	1456170_x_at	217657_at
1417858_at	1566425_at	1415870_at	225674_at
1417864_at	1566456_at	1441477_at	225677_at
1417868_a_at	1566471_at	1422659_at	230150_at
1417875_at	1566502_at	1427763_a_at	236970_s_at
1417882_at	1566512_at	1439168_at	241646_s_at
1417893_at	1566643_a_at	1444031_at	200837_at
1417901_a_at	1566646_at	1456844_at	227322_s_at
1417911_at	1566670_at	1459457_at	218264_at
1417912_at	1566761_a_at	1460630_at	227896_at
1417914_at	1566775_at	1424474_a_at	202331_at
1417916_a_at	1566816_at	1424475_at	219528_s_at
1417918_at	1566830_at	1424476_at	222895_s_at
1417919_at	1566841_at	1455401_at	224310_s_at
1417922_at	1566885_at	1429044_at	206665_s_at
1417923_at	1566923_at	1453000_at	215037_s_at
1417930_at	1566927_at	1431155_at	217955_at
1417932_at	1566954_at	1459385_at	1560977_a_at
1417934_at	1566956_at	1433971_at	224035_s_at
1417935_at	1566957_at	1433972_at	226798_at
1417942_at	1566974_at	1453455_at	1555140_a_at
1417944_at	1566989_at	1428648_at	209311_at
1417947_at	1567035_at	1428649_at	215990_s_at
1417949_at	1567036_at	1435781_at	201084_s_at
1417954_at	1567079_at	1455751_at	201083_s_at
1417957_a_at	1567080_s_at	1415692_s_at	229454_at
1417959_at	1567081_x_at	1422845_at	239897_at
1417969_at	1567166_at	1428935_at	1570336_at
1417974_at	1567214_a_at	1417461_at	211715_s_at
1417975_at	1567219_at	1447803_x_at	226290_at
1417996_at	1567257_at	1416257_at	224227_s_at
1417998_at	1567274_at	1423096_at	231939_s_at
1418005_at	1567298_at	1423097_s_at	208946_s_at
1418021_at	1567375_at	1416461_at	1561652_at
1418022_at	1567410_at	1416463_at	218332_at
1418023_at	1567591_at	1433901_at	218056_at
1418024_at	1567913_at	1427944_at	201262_s_at
1418025_at	1567985_at	1423057_at	201170_s_at
1418036_at	1568249_at	1423058_at	201169_s_at
1418042_a_at	1568377_x_at	1431668_at	1553021_s_at
1418044_at	1568408_x_at	1449491_at	209203_s_at
1418049_at	1568513_x_at	1415975_at	212702_s_at
1418050_at	1568596_a_at	1427330_at	213154_s_at
1418052_at	1568613_at	1433779_at	202931_x_at
1418053_at	1568629_s_at	1440248_at	210202_s_at
1418062_at	1568639_a_at	1435972_at	214643_x_at
1418064_at	1568649_at	1451413_at	222199_s_at
1418079_at	1568667_s_at	1426098_a_at	1557582_at
1418088_a_at	1568691_at	1416429_a_at	201032_at
1418089_at	1568704_a_at	1416430_at	202179_at
1418092_s_at	1568728_s_at	1439501_at	203773_x_at
1418096_at	1568743_at	1443340_at	203771_s_at
1418102_at	1568821_at	1423844_s_at	203772_at
1418103_at	1568845_at	1425623_a_at	229109_s_at
1418114_at	1568853_at	1416884_at	202265_at
1418118_at	1568929_at	1432628_at	204832_s_at
1418123_at	1568949_at	1454305_at	213578_at
1418124_at	1569001_at	1440479_at	1556075_at
1418125_at	1569002_x_at	1421932_at	209920_at
1418127_a_at	1569020_at	1421933_at	210214_s_at
1418129_at	1569048_s_at	1421934_at	225144_at
1418130_at	1569073_x_at	1454636_at	231873_at
1418136_at	1569074_at	1436156_at	238516_at
1418143_at	1569077_x_at	1436157_at	203082_at
1418145_at	1569105_at	1453319_at	1552487_a_at
1418154_at	1569132_s_at	1455991_at	206581_at
1418164_at	1569154_a_at	1451442_at	220272_at
1418184_at	1569171_a_at	1439788_at	229942_at
1418185_at	1569200_at	1419803_s_at	230722_at
1418192_at	1569202_x_at	1424517_at	235723_at
1418194_at	1569206_at	1454975_at	238478_at
1418196_at	1569234_at	1451799_at	243445_at
1418198_a_at	1569291_at	1425345_at	209308_s_at
1418202_a_at	1569294_at	1418543_s_at	201849_at
1418206_at	1569296_a_at	1449128_at	221478_at
1418207_at	1569300_at	1424637_s_at	219345_at
1418209_a_at	1569305_a_at	1451420_at	209836_x_at
1418210_at	1569361_a_at	1424636_at	231500_s_at
1418214_at	1569396_at	1424955_at	227291_s_at
1418223_at	1569402_at	1420522_at	203502_at
1418226_at	1569415_at	1420523_at	205750_at
1418232_s_at	1569419_at	1431072_a_at	207186_s_at
1418233_a_at	1569478_s_at	1452891_at	230056_at
1418242_at	1569496_s_at	1452721_a_at	231953_at
1418245_a_at	1569515_a_at	1456458_at	232909_s_at
1418252_at	1569522_at	1456459_x_at	240126_x_at
1418254_at	1569532_a_at	1457628_at	243829_at
1418256_at	1569536_at	1439046_at	216521_s_at
1418269_at	1569579_at	1455738_at	229436_x_at
1418273_a_at	1569604_at	1419812_s_at	231913_s_at
1418275_a_at	1569634_at	1423840_at	1555028_at
1418279_a_at	1569642_at	1449446_at	203825_at
1418284_at	1569679_at	1428311_at	202103_at
1418286_a_at	1569696_at	1454813_at	239000_at
1418289_at	1569700_s_at	1437362_at	240360_at
1418295_s_at	1569745_at	1442573_at	202227_s_at
1418296_at	1569763_at	1443323_at	210352_at
1418302_at	1569765_at	1453823_a_at	242265_at
1418305_s_at	1569775_at	1453824_at	1568768_s_at
1418306_at	1569793_at	1441578_at	57540_at
1418316_a_at	1569834_at	1452414_s_at	223376_s_at
1418325_at	1569871_at	1454197_a_at	202427_s_at
1418331_at	1569879_a_at	1438024_at	227669_at
1418333_at	1569895_at	1453732_at	1553227_s_at
1418338_at	1569909_at	1428505_at	214820_at
1418354_at	1569933_at	1418459_at	219280_at
1418356_at	1569935_at	1449083_at	225446_at
1418359_at	1569949_at	1453605_s_at	231860_at
1418367_x_at	1569986_x_at	1424971_at	231960_at
1418371_at	1570055_at	1417910_at	244622_at
1418373_at	1570070_at	1419943_s_at	218090_s_at
1418375_at	1570107_at	1419944_at	229694_at
1418385_at	1570166_a_at	1450920_at	208906_at
1418390_at	1570185_at	1417861_at	208677_s_at
1418394_a_at	1570197_at	1428570_at	209430_at
1418404_at	1570198_x_at	1417420_at	217945_at
1418410_at	1570266_x_at	1420745_a_at	202946_s_at
1418419_at	1570295_at	1420827_a_at	217141_at
1418435_at	1570315_at	1450016_at	220297_at
1418442_at	1570330_at	1450017_at	224943_at
1418447_at	1570362_at	1416488_at	224945_at
1418448_at	1570382_at	1448364_at	214800_x_at
1418451_at	1570402_at	1456293_s_at	217467_at
1418453_a_at	1570405_at	1418585_at	243165_at
1418464_at	1570410_at	1416427_at	225976_at
1418467_at	1570420_at	1448334_a_at	238675_x_at
1418474_at	1570569_at	1458536_at	228434_at
1418476_at	1570607_at	1459602_at	229985_at
1418479_at	1598_g_at	1437383_at	230992_at
1418481_at	160020_at	1432195_s_at	241496_at
1418491_a_at	1729_at	1454149_a_at	201456_s_at
1418495_at	179_at	1432352_at	201457_x_at
1418497_at	200001_at	1454201_a_at	201458_s_at
1418498_at	200004_at	1420127_s_at	209974_s_at
1418504_at	200005_at	1424420_at	229827_at
1418514_at	200008_s_at	1433534_a_at	205690_s_at
1418516_at	200010_at	1449645_s_at	219177_at
1418518_at	200012_x_at	1459987_s_at	200777_s_at
1418521_a_at	200013_at	1439679_at	217809_at
1418522_at	200014_s_at	1451915_at	200056_s_at
1418528_a_at	200016_x_at	1433447_x_at	218232_at
1418532_at	200017_at	1438560_x_at	202953_at
1418533_s_at	200018_at	1415868_at	208910_s_at
1418544_at	200019_s_at	1430034_at	214214_s_at
1418546_a_at	200020_at	1456572_x_at	212067_s_at
1418550_x_at	200021_at	1436973_at	1554533_at
1418560_at	200024_at	1425658_at	217767_at
1418562_at	200026_at	1436346_at	217873_at
1418564_s_at	200029_at	1424093_x_at	224311_s_at
1418571_at	200030_s_at	1437670_x_at	221003_s_at
1418572_x_at	200031_s_at	1451232_at	225914_s_at
1418573_a_at	200033_at	1420921_at	225915_at
1418575_at	200035_at	1416440_at	218168_s_at
1418582_at	200040_at	1431527_at	222542_x_at
1418584_at	200041_s_at	1417224_a_at	217515_s_at
1418590_at	200042_at	1448588_at	201381_x_at
1418594_a_at	200046_at	1423760_at	210691_s_at
1418600_at	200047_s_at	1434376_at	211761_s_at
1418611_at	200049_at	1443265_at	201382_at
1418616_at	200053_at	1452483_a_at	1556259_at
1418621_at	200055_at	1421586_a_at	209032_s_at
1418624_at	200057_s_at	1419554_at	232767_at
1418625_s_at	200059_s_at	1428187_at	244345_at
1418626_a_at	200062_s_at	1430997_at	201616_s_at
1418628_at	200063_s_at	1459908_at	212077_at
1418631_at	200064_at	1418762_at	201615_x_at
1418632_at	200065_s_at	1443906_at	201617_x_at
1418633_at	200068_s_at	1460242_at	205525_at
1418640_at	200072_s_at	1416330_at	215198_s_at
1418644_a_at	200073_s_at	1416066_at	215199_at
1418646_at	200076_s_at	1419226_at	231881_at
1418650_at	200078_s_at	1416763_at	235834_at
1418657_at	200080_s_at	1431291_at	243084_at
1418658_at	200082_s_at	1433430_s_at	200653_s_at
1418661_at	200085_s_at	1443087_at	200655_s_at
1418663_at	200088_x_at	1421963_a_at	211984_at
1418669_at	200092_s_at	1423987_at	211985_s_at
1418670_s_at	200093_s_at	1452992_at	213688_at
1418676_at	200095_x_at	1456860_at	241619_at
1418683_at	200098_s_at	1426076_at	210019_at
1418684_at	200099_s_at	1433848_at	210020_x_at
1418691_at	200593_s_at	1440833_at	212952_at
1418695_a_at	200594_x_at	1416820_at	200935_at
1418696_at	200596_s_at	1442667_at	214315_x_at
1418699_s_at	200599_s_at	1445348_at	200757_s_at
1418703_at	200601_at	1453342_at	214845_s_at
1418710_at	200609_s_at	1457366_at	238908_at
1418713_at	200610_s_at	1415724_a_at	212765_at
1418718_at	200611_s_at	1460708_s_at	217196_s_at
1418720_at	200613_at	1450700_at	212763_at
1418729_at	200614_at	1422642_at	207483_s_at
1418730_at	200616_s_at	1428132_at	208838_at
1418732_s_at	200617_at	1435220_s_at	208839_s_at
1418737_at	200619_at	1460429_at	239771_at
1418738_at	200621_at	1451306_at	1554327_a_at
1418741_at	200622_x_at	1428481_s_at	221732_at
1418744_s_at	200623_s_at	1436847_s_at	46323_at
1418747_at	200624_s_at	1427095_at	208852_s_at
1418750_at	200630_x_at	1423551_at	208853_s_at
1418753_at	200633_at	1434115_at	238034_at
1418775_at	200634_at	1431824_at	241712_at
1418779_at	200641_s_at	1454015_a_at	200625_s_at
1418781_at	200643_at	1418815_at	213798_s_at
1418784_at	200644_at	1423657_at	212551_at
1418785_at	200645_at	1436715_s_at	212554_at
1418786_at	200647_x_at	1416873_a_at	208683_at
1418793_at	200649_at	1447617_at	214888_at
1418794_at	200651_at	1458451_at	210944_s_at
1418795_at	200652_at	1448626_at	211890_x_at
1418801_at	200657_at	1455287_at	214475_x_at
1418805_at	200658_s_at	1435338_at	235340_at
1418814_s_at	200659_s_at	1460291_at	236077_at
1418822_a_at	200667_at	1424257_at	203356_at
1418823_at	200668_s_at	1451741_a_at	203357_s_at
1418831_at	200669_s_at	1424638_at	223832_s_at
1418836_at	200672_x_at	1419497_at	200723_s_at
1418838_at	200674_s_at	1434045_at	225340_s_at
1418841_s_at	200675_at	1430574_at	226285_at
1418847_at	200678_x_at	1424143_a_at	226289_at
1418850_at	200679_x_at	1424144_at	226990_at
1418857_at	200680_x_at	1455791_at	236850_at
1418861_at	200682_s_at	1415704_a_at	243370_at
1418865_at	200689_x_at	1442499_at	201237_at
1418869_a_at	200692_s_at	1418901_at	201238_s_at
1418870_at	200695_at	1423233_at	1569450_at
1418874_a_at	200696_s_at	1425262_at	215097_at
1418880_at	200705_s_at	1425261_at	1566134_at
1418883_a_at	200710_at	1451639_at	1566135_at
1418884_x_at	200713_s_at	1420497_a_at	212512_s_at
1418888_a_at	200714_x_at	1429962_at	1553306_at
1418889_a_at	200715_x_at	1424816_at	207686_s_at
1418893_at	200716_x_at	1440664_at	213373_s_at
1418896_a_at	200717_x_at	1441864_x_at	219645_at
1418905_at	200722_s_at	1444416_at	207467_x_at
1418921_at	200725_x_at	1450842_a_at	208908_s_at
1418924_at	200726_at	1427161_at	212586_at
1418928_a_at	200735_x_at	1452334_at	1564010_at
1418949_at	200736_s_at	1458447_at	209701_at
1418963_at	200737_at	1422016_a_at	212580_at
1418971_x_at	200741_s_at	1418264_at	201432_at
1418975_at	200744_s_at	1457001_at	211922_s_at
1418986_a_at	200746_s_at	1429326_at	215573_at
1419003_at	200747_s_at	1452305_s_at	238363_at
1419005_at	200748_s_at	1419833_s_at	203065_s_at
1419011_at	200752_s_at	1447407_at	212097_at
1419015_at	200753_x_at	1451282_at	203323_at
1419022_a_at	200754_x_at	1425912_at	203324_s_at
1419023_x_at	200755_s_at	1435676_at	213426_s_at
1419026_at	200756_x_at	1447278_at	225231_at
1419034_at	200758_s_at	1437154_at	225234_at
1419035_s_at	200759_x_at	1453581_at	229010_at
1419037_at	200763_s_at	1431102_at	208348_s_at
1419038_a_at	200767_s_at	1452470_at	209682_at
1419048_at	200768_s_at	1452242_at	227900_at
1419053_at	200769_s_at	1453683_a_at	209213_at
1419054_a_at	200770_s_at	1428968_at	205379_at
1419064_a_at	200773_x_at	1452983_at	200037_s_at
1419066_at	200774_at	1422653_at	201091_s_at
1419071_at	200775_s_at	1430231_a_at	1555920_at
1419091_a_at	200779_at	1438647_x_at	206724_at
1419096_at	200780_x_at	1418579_at	224736_at
1419100_at	200783_s_at	1417239_at	224737_x_at
1419109_at	200784_s_at	1416742_at	239014_at
1419114_at	200785_s_at	1418066_at	209472_at
1419122_at	200788_s_at	1418067_at	227748_at
1419126_at	200789_at	1431432_at	226011_at
1419127_at	200797_s_at	1454641_at	225453_x_at
1419133_at	200801_x_at	1419074_at	225454_at
1419136_at	200803_s_at	1416938_at	1553955_at
1419138_at	200807_s_at	1451504_at	1554145_a_at
1419146_a_at	200809_x_at	1459143_at	1553736_at
1419155_a_at	200812_at	1417233_at	244499_at
1419157_at	200814_at	1440158_x_at	226723_at
1419166_at	200815_s_at	1444318_at	244013_at
1419168_at	200817_x_at	1446844_at	217814_at
1419169_at	200819_s_at	1454640_at	222432_s_at
1419173_at	200822_x_at	1430540_at	225297_at
1419177_at	200824_at	1449415_at	218026_at
1419180_at	200828_s_at	1445843_at	225010_at
1419182_at	200829_x_at	1452991_at	204716_at
1419183_at	200830_at	1441339_at	221791_s_at
1419184_a_at	200831_s_at	1457672_at	243864_at
1419203_at	200833_s_at	1458078_at	220094_s_at
1419213_at	200834_s_at	1420031_at	220969_s_at
1419216_at	200836_s_at	1420032_at	227451_s_at
1419218_at	200846_s_at	1439208_at	218288_s_at
1419220_at	200852_x_at	1449708_s_at	1568834_s_at
1419221_a_at	200858_s_at	1450677_at	208711_s_at
1419222_at	200859_x_at	1451896_a_at	208712_at
1419233_x_at	200860_s_at	1431770_at	200952_s_at
1419241_a_at	200861_at	1436885_a_at	200953_s_at
1419243_at	200863_s_at	1429050_at	231259_s_at
1419244_a_at	200871_s_at	1418902_at	223084_s_at
1419256_at	200872_at	1449267_at	208796_s_at
1419257_at	200874_s_at	1422322_at	202769_at
1419259_at	200882_s_at	1418817_at	1555056_at
1419260_a_at	200885_at	1418816_at	202770_s_at
1419263_a_at	200886_s_at	1428252_at	211559_s_at
1419274_at	200888_s_at	1428253_at	228081_at
1419275_at	200895_s_at	1432270_a_at	204093_at
1419283_s_at	200896_x_at	1458572_at	208655_at
1419285_s_at	200906_s_at	1460645_at	227299_at
1419287_at	200909_s_at	1435574_at	1555411_a_at
1419289_a_at	200911_s_at	1426146_a_at	1555827_at
1419305_a_at	200912_s_at	1435446_a_at	241495_at
1419310_s_at	200913_at	1455901_at	222999_s_at
1419313_at	200915_x_at	1421295_at	227546_x_at
1419317_x_at	200917_s_at	1424945_at	225555_x_at
1419320_at	200919_at	1434201_at	228800_x_at
1419328_at	200920_s_at	1456722_at	232274_at
1419329_at	200921_s_at	1440356_at	204645_at
1419333_at	200924_s_at	1448140_at	213743_at
1419352_at	200925_at	1425856_at	214638_s_at
1419360_a_at	200926_at	1416332_at	201946_s_at
1419364_a_at	200932_s_at	1416849_at	201947_s_at
1419366_at	200933_x_at	1416850_s_at	200910_at
1419372_at	200936_at	1443822_s_at	200877_at
1419374_at	200937_s_at	1428441_at	229068_at
1419387_s_at	200947_s_at	1429283_at	200873_s_at
1419389_at	200951_s_at	1430992_s_at	210436_at
1419396_at	200954_at	1448779_at	203645_s_at
1419398_a_at	200955_at	1435938_at	215049_x_at
1419405_at	200957_s_at	1453769_at	216233_at
1419410_at	200959_at	1426754_x_at	208405_s_at
1419413_at	200960_x_at	1430647_at	208654_s_at
1419415_a_at	200963_x_at	1442271_at	208653_s_at
1419416_a_at	200964_at	1424495_a_at	209582_s_at
1419419_at	200966_x_at	1425769_x_at	209583_s_at
1419421_at	200968_s_at	1425860_x_at	203593_at
1419425_at	200974_at	1451374_x_at	236257_at
1419426_s_at	200976_s_at	1451832_at	203799_at
1419429_at	200978_at	1455615_at	209543_s_at
1419433_at	200980_s_at	1416698_a_at	206488_s_at
1419441_at	200981_x_at	1416610_a_at	209555_s_at
1419444_at	200982_s_at	1433486_at	228766_at
1419445_s_at	200987_x_at	1433487_at	242197_x_at
1419448_at	200989_at	1438366_x_at	1557905_s_at
1419449_a_at	200990_at	1429555_at	204489_s_at
1419451_at	200991_s_at	1431293_a_at	204490_s_at
1419456_at	200992_at	1437399_at	209835_x_at
1419472_s_at	200997_at	1458665_at	210916_s_at
1419495_at	201000_at	1438606_a_at	212014_x_at
1419512_at	201004_at	1452152_at	212063_at
1419522_at	201008_s_at	1457925_at	1565868_at
1419526_at	201009_s_at	1435504_at	216056_at
1419538_at	201010_s_at	1427278_at	217523_at
1419543_a_at	201015_s_at	1427279_at	229221_at
1419544_at	201027_s_at	1429752_x_at	234411_x_at
1419557_a_at	201030_x_at	1427663_a_at	234418_x_at
1419562_at	201033_x_at	1423181_s_at	211075_s_at
1419563_at	201035_s_at	1436935_x_at	213857_s_at
1419573_a_at	201039_s_at	1416541_at	213055_at
1419580_at	201040_at	1454168_a_at	213856_at
1419583_at	201041_s_at	1441083_at	226016_at
1419607_at	201046_s_at	1423730_at	227259_at
1419608_a_at	201047_x_at	1439342_at	242974_at
1419613_at	201048_x_at	1421861_at	1567627_at
1419615_at	201049_s_at	1439094_at	1567628_at
1419616_at	201050_at	1426662_at	201005_at
1419619_at	201052_s_at	1451322_at	233317_at
1419621_at	201055_s_at	1423792_a_at	202877_s_at
1419637_s_at	201066_at	1451114_at	202878_s_at
1419639_at	201070_x_at	1451702_at	202910_s_at
1419640_at	201071_x_at	1460253_at	1554758_a_at
1419641_at	201076_at	1438739_at	223041_at
1419644_at	201080_at	1448263_a_at	233825_s_at
1419649_s_at	201086_x_at	1423727_at	233844_at
1419652_s_at	201090_x_at	1429763_at	221015_s_at
1419653_a_at	201092_at	1436436_at	223527_s_at
1419655_at	201093_x_at	1438354_x_at	233564_s_at
1419659_s_at	201094_at	1459783_s_at	233647_s_at
1419667_at	201096_s_at	1418834_at	202717_s_at
1419671_a_at	201100_s_at	1447620_at	209658_at
1419672_at	201101_s_at	1457546_at	209659_s_at
1419676_at	201102_s_at	1433882_at	225422_at
1419678_at	201104_x_at	1453654_at	209953_s_at
1419686_at	201106_at	1459757_x_at	219343_at
1419692_a_at	201114_x_at	1445017_at	228561_at
1419701_s_at	201115_at	1447212_at	208728_s_at
1419708_at	201116_s_at	1454602_s_at	226400_at
1419710_at	201118_at	1423641_s_at	210232_at
1419711_at	201119_s_at	1430519_a_at	214230_at
1419720_at	201120_s_at	1460665_a_at	1564823_at
1419730_at	201122_x_at	1451102_at	1569044_at
1419732_at	201123_s_at	1421135_a_at	209286_at
1419734_at	201125_s_at	1437341_x_at	209288_s_at
1419738_a_at	201126_s_at	1418980_a_at	209287_s_at
1419742_at	201134_x_at	1423701_at	209056_s_at
1419743_s_at	201140_s_at	1443829_x_at	209055_s_at
1419745_at	201148_s_at	1423285_at	226056_at
1419752_at	201149_s_at	1433774_x_at	226057_at
1419761_a_at	201151_s_at	1456740_x_at	201130_s_at
1419766_at	201152_s_at	1416993_at	201131_s_at
1419799_at	201154_x_at	1419809_s_at	204726_at
1419802_at	201155_s_at	1443135_at	201253_s_at
1419808_at	201156_s_at	1435298_at	224847_at
1419815_at	201157_s_at	1440019_at	224848_at
1419816_s_at	201162_at	1445806_at	224851_at
1419818_x_at	201165_s_at	1452035_at	214160_at
1419823_s_at	201166_s_at	1424051_at	231198_at
1419834_x_at	201167_x_at	1452867_at	235287_at
1419835_s_at	201168_x_at	1420383_a_at	243000_at
1419839_x_at	201173_x_at	1420384_at	1553113_s_at
1419840_at	201182_s_at	1449847_a_at	204831_at
1419867_a_at	201183_s_at	1450625_at	203198_at
1419872_at	201184_s_at	1448590_at	228901_at
1419873_s_at	201190_s_at	1420280_x_at	236023_at
1419876_at	201192_s_at	1460693_a_at	1555186_at
1419877_x_at	201198_s_at	1460734_at	204159_at
1419880_x_at	201199_s_at	1424122_s_at	204154_at
1419892_at	201207_at	1424121_at	212862_at
1419899_at	201208_s_at	1428491_at	212864_at
1419901_at	201210_at	1456236_s_at	233630_at
1419902_at	201211_s_at	1454642_a_at	209832_s_at
1419923_at	201216_at	1433539_at	212010_s_at
1419928_at	201217_x_at	1419989_at	213554_s_at
1419938_s_at	201218_at	1449694_s_at	213548_s_at
1419942_at	201224_s_at	1435863_at	204039_at
1419947_at	201226_at	1430129_a_at	212501_at
1419954_s_at	201227_s_at	1455671_at	204203_at
1419960_at	201234_at	1418701_at	225527_at
1419963_at	201239_s_at	1415706_at	1552472_a_at
1419965_at	201242_s_at	1437274_at	212476_at
1419970_at	201245_s_at	1456175_a_at	212477_at
1419979_s_at	201246_s_at	1423459_at	1561407_at
1419980_at	201247_at	1437039_at	213618_at
1419990_at	201248_s_at	1416678_at	214102_at
1419996_s_at	201250_s_at	1441156_at	239104_at
1419999_at	201251_at	1443570_at	242402_x_at
1420004_s_at	201252_at	1458259_x_at	1558957_s_at
1420008_s_at	201254_x_at	1416163_at	1561884_at
1420012_at	201255_x_at	1460171_at	219375_at
1420021_s_at	201256_at	1439243_x_at	220335_x_at
1420024_s_at	201257_x_at	1451367_at	1553465_a_at
1420040_at	201258_at	1423245_at	209194_at
1420046_s_at	201261_x_at	1415934_at	209662_at
1420056_s_at	201268_at	1451825_a_at	205382_s_at
1420058_s_at	201270_x_at	1418455_at	203166_at
1420067_at	201272_at	1428487_s_at	210701_at
1420074_at	201274_at	1460510_a_at	236588_at
1420088_at	201277_s_at	1436351_at	224663_s_at
1420103_at	201281_at	1437364_at	224352_s_at
1420106_at	201287_s_at	1435231_at	233496_s_at
1420138_at	201293_x_at	1417264_at	224599_at
1420140_at	201303_at	1417265_s_at	224600_at
1420148_at	201309_x_at	1416665_at	214050_at
1420165_s_at	201310_s_at	1428134_at	226896_at
1420172_at	201315_x_at	1417752_at	217972_at
1420176_x_at	201317_s_at	1419911_at	229595_at
1420183_at	201318_s_at	1437721_at	225951_s_at
1420196_s_at	201320_at	1449660_s_at	1554014_at
1420211_at	201322_at	1436838_x_at	1554015_a_at
1420233_at	201330_at	1436236_x_at	203461_at
1420241_at	201331_s_at	1435380_at	225077_at
1420260_at	201333_s_at	1459977_x_at	226830_x_at
1420265_x_at	201341_at	1429188_at	228999_at
1420266_at	201342_at	1457846_at	230156_x_at
1420272_at	201345_s_at	1426693_x_at	244443_at
1420273_x_at	201346_at	1437982_x_at	212571_at
1420284_at	201347_x_at	1452146_a_at	1559590_at
1420287_at	201350_at	1460376_a_at	229502_at
1420295_x_at	201354_s_at	1434871_at	230484_at
1420304_x_at	201355_s_at	1415710_at	231994_at
1420351_at	201358_s_at	1434952_at	202230_s_at
1420352_at	201364_s_at	1415933_a_at	218803_at
1420365_a_at	201365_at	1439267_x_at	223931_s_at
1420372_at	201371_s_at	1448153_at	218177_at
1420379_at	201373_at	1448514_at	202536_at
1420388_at	201376_s_at	1417417_a_at	202537_s_at
1420405_at	201377_at	1436757_a_at	202538_s_at
1420407_at	201378_s_at	1415970_at	218085_at
1420414_at	201385_at	1434491_a_at	219356_s_at
1420423_at	201386_s_at	1416971_at	218566_s_at
1420426_at	201389_at	1421772_a_at	239436_at
1420427_a_at	201390_s_at	1432264_x_at	221675_s_at
1420428_at	201391_at	1433439_at	1559739_at
1420432_at	201394_s_at	1435450_at	230364_at
1420435_at	201395_at	1432021_at	205567_at
1420445_at	201396_s_at	1452814_at	223210_at
1420456_at	201397_at	1422492_at	226736_at
1420460_a_at	201400_at	1422493_at	203536_s_at
1420467_at	201401_s_at	1440747_at	217501_at
1420471_at	201402_at	1420936_s_at	239053_at
1420472_at	201403_s_at	1420937_at	208424_s_at
1420473_at	201404_x_at	1431089_at	230838_s_at
1420476_a_at	201405_s_at	1422855_at	201953_at
1420479_a_at	201414_s_at	1437328_x_at	205008_s_at
1420480_at	201417_at	1428231_at	214065_s_at
1420493_a_at	201418_s_at	1428233_at	1554839_at
1420501_at	201419_at	1428234_at	219398_at
1420502_at	201420_s_at	1437372_at	224903_at
1420508_at	201421_s_at	1439188_at	218597_s_at
1420520_x_at	201422_at	1427505_a_at	231282_at
1420528_at	201425_at	1423095_s_at	226689_at
1420538_at	201426_s_at	1423094_at	226686_at
1420546_at	201429_s_at	1455734_at	200998_s_at
1420556_at	201434_at	1452901_at	200999_s_at
1420561_at	201446_s_at	1421583_at	226526_s_at
1420562_at	201452_at	1423402_at	204810_s_at
1420567_at	201453_x_at	1428755_at	201897_s_at
1420568_at	201459_at	1452529_a_at	212752_at
1420570_x_at	201460_at	1424741_s_at	240757_at
1420584_at	201463_s_at	1437396_at	1555469_a_at
1420590_at	201464_x_at	1452381_at	1558759_s_at
1420593_a_at	201465_s_at	1435085_at	212306_at
1420598_x_at	201474_s_at	1415947_at	212308_at
1420606_at	201480_s_at	1415948_at	212309_at
1420613_at	201481_s_at	1418322_at	238048_at
1420616_at	201490_s_at	1430598_at	238224_at
1420617_at	201491_at	1449037_at	210107_at
1420618_at	201492_s_at	1426951_at	206164_at
1420620_a_at	201493_s_at	1423486_at	206165_s_at
1420624_a_at	201497_x_at	1423487_at	206166_s_at
1420628_at	201499_s_at	1416201_at	217528_at
1420632_a_at	201502_s_at	1448248_at	206704_at
1420634_a_at	201504_s_at	1436835_at	226273_at
1420636_a_at	201509_at	1460176_at	226274_at
1420642_a_at	201511_at	1421953_at	232127_at
1420649_at	201512_s_at	1421954_at	232128_s_at
1420653_at	201522_x_at	1425604_at	218182_s_at
1420656_at	201523_x_at	1460338_a_at	222549_at
1420658_at	201524_x_at	1431930_x_at	223249_at
1420661_a_at	201526_at	1420849_at	220132_s_at
1420663_at	201527_at	1448592_at	228426_at
1420668_a_at	201530_x_at	1438610_a_at	233500_x_at
1420671_x_at	201531_at	1451848_a_at	235522_at
1420677_x_at	201532_at	1422578_at	201559_s_at
1420679_a_at	201533_at	1451012_a_at	201560_at
1420688_a_at	201536_at	1423997_at	221881_s_at
1420700_s_at	201539_s_at	1423518_at	213317_at
1420708_at	201543_s_at	1430529_at	217628_at
1420728_at	201544_x_at	1451497_at	219866_at
1420730_a_at	201546_at	1449932_at	201769_at
1420734_at	201556_s_at	1415825_s_at	230609_at
1420738_at	201557_at	1453427_at	1558924_s_at
1420741_x_at	201570_at	1419936_at	1568012_at
1420752_at	201574_at	1423341_at	201975_at
1420754_at	201585_s_at	1425811_a_at	210716_s_at
1420756_at	201590_x_at	1420731_a_at	240444_x_at
1420760_s_at	201591_s_at	1426195_a_at	242287_at
1420761_at	201592_at	1422506_a_at	219944_at
1420762_a_at	201598_s_at	1419645_at	226425_at
1420771_at	201600_at	1455523_at	214683_s_at
1420776_a_at	201605_x_at	1443909_at	202140_s_at
1420778_at	201609_x_at	1429928_at	210346_s_at
1420779_at	201618_x_at	1427658_at	1568836_at
1420783_at	201621_at	1429943_at	228751_at
1420788_at	201622_at	1452504_s_at	241403_at
1420791_x_at	201623_s_at	1418330_at	209143_s_at
1420807_a_at	201635_s_at	1436914_at	242492_at
1420811_a_at	201637_s_at	1440740_at	223020_at
1420812_at	201640_x_at	1426243_at	229416_at
1420813_at	201642_at	1452968_at	204809_at
1420817_at	201643_x_at	1437807_x_at	223507_at
1420828_s_at	201655_s_at	1448149_at	201561_s_at
1420830_x_at	201656_at	1436631_at	1560434_x_at
1420833_at	201665_x_at	1437275_at	216296_at
1420838_at	201669_s_at	1420930_s_at	210498_at
1420841_at	201674_s_at	1416563_at	239871_at
1420842_at	201680_x_at	1422680_at	238440_at
1420844_at	201682_at	1422681_at	239683_at
1420845_at	201684_s_at	1442240_at	218111_s_at
1420850_at	201686_x_at	1448076_at	241065_x_at
1420853_at	201692_at	1448128_at	227522_at
1420855_at	201694_s_at	1417490_at	230995_at
1420867_at	201700_at	1417492_at	217947_at
1420869_at	201704_at	1448732_at	223047_at
1420873_at	201708_s_at	1417491_at	1565657_at
1420878_a_at	201709_s_at	1416382_at	227953_at
1420880_a_at	201710_at	1437939_s_at	237981_at
1420882_a_at	201712_s_at	1421313_s_at	227731_at
1420885_a_at	201716_at	1421314_at	217752_s_at
1420888_at	201718_s_at	1421315_s_at	201653_at
1420889_at	201721_s_at	1423932_at	218728_s_at
1420892_at	201723_s_at	1448174_at	223993_s_at
1420899_at	201725_at	1419765_at	228306_at
1420909_at	201726_at	1422795_at	228437_at
1420911_a_at	201731_s_at	1434717_at	243051_at
1420913_at	201732_s_at	1434718_at	223431_at
1420920_a_at	201739_at	1450756_s_at	1554052_at
1420923_at	201740_at	1451971_at	223219_s_at
1420925_at	201742_x_at	1428287_at	222182_s_at
1420929_at	201748_s_at	1452722_a_at	222181_at
1420932_at	201749_at	1456102_a_at	233054_at
1420933_a_at	201750_s_at	1434065_at	203291_at
1420935_a_at	201751_at	1439144_at	210203_at
1420950_at	201758_at	1419209_at	210204_s_at
1420951_a_at	201762_s_at	1438148_at	210866_s_at
1420952_at	201764_at	1454106_a_at	210867_at
1420965_a_at	201765_s_at	1448960_at	1553266_at
1420969_at	201768_s_at	1417766_at	226153_s_at
1420979_at	201771_at	1417767_at	238438_at
1420980_at	201778_s_at	1448844_at	218250_s_at
1420981_a_at	201782_s_at	1422185_a_at	1552344_s_at
1420983_at	201787_at	1422186_s_at	233019_at
1420995_at	201792_at	1425329_a_at	202162_s_at
1420996_at	201796_s_at	1430734_at	202164_s_at
1420997_a_at	201799_s_at	1454268_a_at	202163_s_at
1421013_at	201800_s_at	1422484_at	231463_at
1421024_at	201802_at	1445484_at	201913_s_at
1421025_at	201804_x_at	1416329_at	225319_s_at
1421030_at	201805_at	1457134_at	227784_s_at
1421032_a_at	201806_s_at	1427372_at	230878_s_at
1421034_a_at	201809_s_at	1454860_x_at	231813_s_at
1421046_a_at	201815_s_at	1450848_at	225769_at
1421051_s_at	201821_s_at	1423800_at	232786_at
1421062_s_at	201827_at	1433838_at	203477_at
1421063_s_at	201828_x_at	1415796_at	209081_s_at
1421076_at	201841_s_at	1418334_at	209082_s_at
1421080_at	201845_s_at	1430545_at	1556499_s_at
1421081_a_at	201848_s_at	1422432_at	202311_s_at
1421082_s_at	201850_at	1433991_x_at	202404_s_at
1421083_x_at	201851_at	1438093_x_at	229218_at
1421093_at	201853_s_at	1455976_x_at	201852_x_at
1421097_at	201861_s_at	1449118_at	211161_s_at
1421111_at	201863_at	1420526_at	215077_at
1421116_a_at	201864_at	1437635_at	232458_at
1421129_a_at	201870_at	1418321_at	211980_at
1421140_a_at	201871_s_at	1428838_a_at	211964_at
1421143_at	201874_at	1439012_a_at	211966_at
1421146_at	201878_at	1449176_a_at	219625_s_at
1421148_a_at	201879_at	1449368_at	223465_at
1421150_at	201881_s_at	1441506_at	226277_at
1421151_a_at	201883_s_at	1422131_at	212488_at
1421158_at	201885_s_at	1431933_a_at	212489_at
1421160_a_at	201886_at	1433606_at	221729_at
1421166_at	201895_at	1430150_at	221730_at
1421167_at	201898_s_at	1455070_at	218975_at
1421180_at	201900_s_at	1446979_at	52255_s_at
1421184_a_at	201903_at	1456571_at	213428_s_at
1421189_at	201904_s_at	1454659_at	212091_s_at
1421193_a_at	201912_s_at	1420861_at	212937_s_at
1421201_a_at	201928_at	1420862_at	212938_at
1421209_s_at	201931_at	1420863_at	212939_at
1421226_at	201933_at	1450030_at	212940_at
1421235_s_at	201935_s_at	1458541_at	214200_s_at
1421239_at	201945_at	1458596_at	216904_at
1421242_at	201949_x_at	1415748_a_at	209156_s_at
1421247_at	201950_x_at	1458247_s_at	213290_at
1421248_at	201957_at	1416499_a_at	201438_at
1421259_at	201959_s_at	1448368_at	209132_s_at
1421260_a_at	201960_s_at	1432271_a_at	209133_s_at
1421266_s_at	201966_at	1437256_at	218351_at
1421268_at	201972_at	1444582_at	218072_at
1421272_at	201978_s_at	1425706_a_at	208818_s_at
1421305_x_at	201982_s_at	1436680_s_at	208684_at
1421309_at	201987_at	1425573_a_at	214336_s_at
1421319_at	201993_x_at	1443897_at	1559862_at
1421323_a_at	201994_at	1420179_at	214337_at
1421329_a_at	201997_s_at	1415797_at	201359_at
1421331_at	202001_s_at	1415798_at	233308_at
1421333_a_at	202003_s_at	1437619_x_at	201098_at
1421335_a_at	202004_x_at	1438367_x_at	201264_at
1421338_at	202009_at	1439382_x_at	220469_at
1421358_at	202011_at	1455688_at	202467_s_at
1421360_at	202017_at	1417103_at	209838_at
1421364_at	202018_s_at	1440816_x_at	202078_at
1421365_at	202019_s_at	1452838_at	218042_at
1421367_at	202022_at	1437773_x_at	237649_at
1421374_a_at	202025_x_at	1452155_a_at	201652_at
1421375_a_at	202029_x_at	1416070_a_at	213504_at
1421381_a_at	202030_at	1416071_at	209029_at
1421388_at	202032_s_at	1456000_at	202141_s_at
1421389_a_at	202044_at	1417927_at	202142_at
1421391_at	202047_s_at	1424590_at	202143_s_at
1421393_at	202048_s_at	1425203_at	214260_at
1421397_a_at	202065_s_at	1425205_at	217726_at
1421409_at	202072_at	1448270_at	222386_s_at
1421414_a_at	202074_s_at	1415713_a_at	235897_at
1421420_at	202080_s_at	1441631_at	225747_at
1421427_at	202087_s_at	1425541_at	213379_at
1421431_at	202092_s_at	1438168_x_at	223515_s_at
1421433_at	202099_s_at	1451065_a_at	223114_at
1421435_at	202102_s_at	1455814_x_at	209745_at
1421441_at	202105_at	1438287_x_at	209746_s_at
1421451_at	202109_at	1427022_at	212228_s_at
1421453_at	202117_at	1457744_at	235822_at
1421467_at	202120_x_at	1438380_at	224583_at
1421474_a_at	202121_s_at	1438381_x_at	211727_s_at
1421477_at	202134_s_at	1435681_s_at	203551_s_at
1421482_at	202135_s_at	1455563_at	214277_at
1421486_at	202138_x_at	1457947_at	203880_at
1421487_a_at	202145_at	1423645_a_at	1558346_at
1421488_at	202147_s_at	1439082_at	227442_at
1421491_a_at	202148_s_at	1424598_at	230909_at
1421497_at	202152_x_at	1439122_at	235533_at
1421499_a_at	202154_x_at	1447789_x_at	200086_s_at
1421500_at	202157_s_at	1419367_at	213758_at
1421501_a_at	202159_at	1449443_at	217451_at
1421535_a_at	202160_at	1434994_at	229426_at
1421544_at	202172_at	1434995_s_at	234876_at
1421545_a_at	202175_at	1423345_at	206353_at
1421557_x_at	202180_s_at	1423346_at	201441_at
1421558_at	202181_at	1452659_at	201754_at
1421578_at	202182_at	1420368_at	204570_at
1421579_at	202185_at	1420367_at	201597_at
1421582_a_at	202197_at	1424303_at	1558034_s_at
1421584_at	202199_s_at	1424047_at	214282_at
1421589_at	202201_at	1447431_at	227253_at
1421597_a_at	202208_s_at	1415693_at	228143_at
1421603_a_at	202209_at	1423082_at	224828_at
1421619_at	202210_x_at	1437723_s_at	224829_at
1421632_at	202217_at	1433563_s_at	242280_x_at
1421633_a_at	202218_s_at	1448438_at	202119_s_at
1421646_a_at	202219_at	1435101_at	202118_s_at
1421654_a_at	202222_s_at	1429218_at	201638_s_at
1421656_at	202226_s_at	1444774_at	201639_s_at
1421662_a_at	202229_s_at	1450885_at	225082_at
1421663_at	202243_s_at	1457564_at	202469_s_at
1421679_a_at	202245_at	1451895_a_at	202470_s_at
1421710_at	202246_s_at	1448619_at	226934_at
1421726_at	202248_at	1419172_at	210069_at
1421729_a_at	202249_s_at	1430750_at	204264_at
1421733_a_at	202256_at	1434003_a_at	209522_s_at
1421735_a_at	202257_s_at	1434004_at	222533_at
1421737_at	202262_x_at	1448390_a_at	204313_s_at
1421742_at	202264_s_at	1426440_at	204312_x_at
1421743_a_at	202274_at	1432891_at	204314_s_at
1421754_at	202281_at	1432892_at	214513_s_at
1421768_a_at	202282_at	1423925_at	225565_at
1421770_a_at	202284_s_at	1439076_at	225572_at
1421781_at	202290_at	1416140_a_at	237289_at
1421787_at	202292_x_at	1438832_x_at	211808_s_at
1421789_s_at	202296_s_at	1453251_at	228177_at
1421790_a_at	202298_at	1429191_at	235858_at
1421792_s_at	202300_at	1438765_at	202977_s_at
1421798_at	202302_s_at	1424397_at	202978_s_at
1421801_at	202306_at	1424398_at	202979_s_at
1421813_a_at	202308_at	1437550_at	213580_at
1421814_at	202310_s_at	1426629_at	213584_s_at
1421816_at	202312_s_at	1451770_s_at	213777_s_at
1421818_at	202313_at	1425617_at	225594_at
1421823_a_at	202329_at	1425618_at	225595_at
1421827_at	202332_at	1417683_at	201200_at
1421833_at	202333_s_at	1425768_at	205081_at
1421834_at	202338_at	1426609_at	208978_at
1421846_at	202339_at	1438016_at	218643_s_at
1421849_at	202340_x_at	1441788_s_at	222702_x_at
1421857_at	202343_x_at	1426264_at	227942_s_at
1421860_at	202347_s_at	1426265_x_at	1555809_at
1421864_at	202348_s_at	1452005_at	221541_at
1421869_at	202349_at	1423159_at	202224_at
1421873_s_at	202358_s_at	1433263_at	225324_at
1421875_a_at	202361_at	1455548_at	226937_at
1421876_at	202362_at	1449470_at	237502_at
1421879_at	202365_at	1422636_at	241741_at
1421887_a_at	202366_at	1439376_x_at	219913_s_at
1421888_x_at	202370_s_at	1456697_x_at	204573_at
1421889_a_at	202376_at	1459835_s_at	231102_at
1421898_a_at	202378_s_at	1460179_at	1554464_a_at
1421900_at	202383_at	1417182_at	201380_at
1421908_a_at	202387_at	1457233_at	226656_at
1421915_a_at	202389_s_at	1449935_a_at	227138_at
1421916_at	202391_at	1420629_a_at	202950_at
1421922_at	202392_s_at	1432066_at	1568620_at
1421927_at	202394_s_at	1416755_at	221139_s_at
1421939_a_at	202397_at	1416756_at	201160_s_at
1421942_s_at	202399_s_at	1423151_at	201161_s_at
1421948_a_at	202401_s_at	1448234_at	228634_s_at
1421950_at	202403_s_at	1429777_at	202646_s_at
1421959_s_at	202406_s_at	1417191_at	219939_s_at
1421960_at	202415_s_at	1420500_at	201111_at
1421962_at	202416_at	1447649_x_at	201112_s_at
1421965_s_at	202421_at	1453372_at	210766_s_at
1421969_a_at	202423_at	1459791_at	210765_at
1421985_a_at	202425_x_at	1417441_at	203104_at
1421987_at	202432_at	1416910_at	208865_at
1421990_at	202433_at	1425372_at	208867_s_at
1421991_a_at	202440_s_at	1442182_at	1556006_s_at
1421992_a_at	202449_s_at	1417657_s_at	1556007_s_at
1421995_at	202452_at	1425910_at	208866_at
1421996_at	202455_at	1448794_s_at	226920_at
1421997_s_at	202457_s_at	1454219_at	235464_at
1422002_at	202463_s_at	1431215_at	240221_at
1422015_a_at	202474_s_at	1431216_s_at	243338_at
1422017_s_at	202475_at	1433596_at	208774_at
1422027_a_at	202477_s_at	1438896_at	206075_s_at
1422031_a_at	202480_s_at	1431123_s_at	212073_at
1422032_a_at	202482_x_at	1426473_at	229212_at
1422045_a_at	202486_at	1428086_at	229216_s_at
1422053_at	202487_s_at	1428087_at	224922_at
1422063_a_at	202488_s_at	1428008_at	204736_s_at
1422068_at	202489_s_at	1452638_s_at	214297_at
1422073_a_at	202496_at	1435122_x_at	205553_s_at
1422083_at	202500_at	1447877_x_at	201360_at
1422086_at	202507_s_at	1417666_at	237623_at
1422091_at	202513_s_at	1456985_at	206595_at
1422102_a_at	202517_at	1427881_at	231248_at
1422105_at	202520_s_at	1427882_at	201201_at
1422106_a_at	202521_at	1425747_at	236449_at
1422110_at	202523_s_at	1430291_at	202190_at
1422113_at	202524_s_at	1439129_at	32723_at
1422117_s_at	202528_at	1448892_at	212905_at
1422119_at	202531_at	1425315_at	203947_at
1422130_at	202542_s_at	1448549_a_at	229665_at
1422133_at	202554_s_at	1429903_at	229666_s_at
1422136_at	202555_s_at	1432149_at	204055_s_at
1422149_at	202559_x_at	1433921_s_at	215930_s_at
1422154_at	202564_x_at	1431200_a_at	201220_x_at
1422156_a_at	202571_s_at	1455268_at	210835_s_at
1422162_at	202572_s_at	1439049_at	215377_at
1422163_at	202575_at	1452839_at	201905_s_at
1422171_at	202582_s_at	1449438_at	201906_s_at
1422198_a_at	202583_s_at	1419353_at	213597_s_at
1422209_s_at	202584_at	1452729_at	214187_x_at
1422212_at	202588_at	1431594_at	1558214_s_at
1422233_at	202590_s_at	1448215_a_at	200764_s_at
1422239_at	202592_at	1428697_at	200765_x_at
1422242_at	202597_at	1428698_at	210844_x_at
1422251_at	202598_at	1431064_at	215883_at
1422254_a_at	202603_at	1445705_x_at	217366_at
1422268_a_at	202607_at	1433759_at	1554411_at
1422270_a_at	202615_at	1456533_at	223679_at
1422275_at	202618_s_at	1427945_at	221021_s_at
1422282_at	202622_s_at	1427946_s_at	200661_at
1422284_at	202624_s_at	1443717_at	200838_at
1422288_at	202627_s_at	1433770_at	200839_s_at
1422301_at	202632_at	1450502_at	213274_s_at
1422302_s_at	202636_at	1416019_at	213275_x_at
1422311_a_at	202637_s_at	1434688_x_at	227961_at
1422313_a_at	202640_s_at	1447752_x_at	201487_at
1422319_at	202641_at	1448336_at	225646_at
1422320_x_at	202649_x_at	1417692_at	225647_s_at
1422321_a_at	202650_s_at	1417124_at	231234_at
1422323_a_at	202652_at	1430228_at	200766_at
1422329_a_at	202655_at	1434695_at	227863_at
1422335_at	202668_at	1439520_at	202295_s_at
1422340_a_at	202676_x_at	1443864_at	203758_at
1422375_a_at	202685_s_at	1453753_at	202901_x_at
1422377_at	202689_at	1456652_at	202902_s_at
1422386_at	202692_s_at	1435208_at	210042_s_at
1422401_at	202697_at	1439825_at	201059_at
1422403_at	202698_x_at	1438096_a_at	214073_at
1422404_x_at	202700_s_at	1449116_a_at	214074_s_at
1422407_s_at	202701_at	1452681_at	1567277_at
1422413_at	202704_at	1435734_x_at	214782_at
1422414_a_at	202709_at	1420209_at	214731_at
1422418_s_at	202715_at	1449777_at	226000_at
1422421_at	202716_at	1453252_at	231822_at
1422423_at	202723_s_at	1448830_at	239525_at
1422425_at	202726_at	1417163_at	1555467_a_at
1422426_at	202735_at	1417164_at	221742_at
1422437_at	202740_at	1454785_at	235297_at
1422441_x_at	202747_s_at	1452594_at	235865_at
1422442_at	202752_x_at	1430891_at	1554569_a_at
1422443_at	202755_s_at	1441436_at	1556323_at
1422446_x_at	202756_s_at	1428834_at	202156_s_at
1422447_at	202764_at	1415834_at	202158_s_at
1422451_at	202767_at	1419269_at	242268_at
1422452_at	202771_at	1419270_a_at	238509_at
1422453_at	202772_at	1423736_a_at	203079_s_at
1422463_a_at	202775_s_at	1430532_at	203078_at
1422465_a_at	202781_s_at	1437141_x_at	201370_s_at
1422468_at	202782_s_at	1441008_at	201372_s_at
1422475_a_at	202787_s_at	1439950_at	1555716_a_at
1422482_at	202788_at	1415841_at	203917_at
1422488_at	202789_at	1420614_at	209687_at
1422494_s_at	202795_x_at	1449929_at	203915_at
1422501_s_at	202799_at	1459854_s_at	1559114_a_at
1422507_at	2028_s_at	1448835_at	212977_at
1422509_at	202800_at	1437914_at	232746_at
1422514_at	202801_at	1432444_a_at	201633_s_at
1422516_a_at	202806_at	1422669_at	201634_s_at
1422518_at	202814_s_at	1428349_s_at	227382_at
1422519_at	202815_s_at	1452751_at	238554_at
1422521_at	202818_s_at	1428315_at	1560043_at
1422522_at	202825_at	1437512_x_at	202263_at
1422527_at	202827_s_at	1439898_at	219079_at
1422537_a_at	202828_s_at	1416667_at	208905_at
1422539_at	202831_at	1458177_at	229415_at
1422541_at	202836_s_at	1448491_at	244546_at
1422543_at	202837_at	1419552_at	208923_at
1422546_at	202840_at	1425788_a_at	202434_s_at
1422547_at	202841_x_at	1452341_at	202435_s_at
1422549_at	202846_s_at	1417080_a_at	202436_s_at
1422553_at	202848_s_at	1419513_a_at	202437_s_at
1422558_at	202849_x_at	1451218_at	1431_at
1422559_at	202857_at	1424065_at	209976_s_at
1422566_at	202861_at	1460401_at	222100_at
1422568_at	202866_at	1459133_at	210096_at
1422569_at	202871_at	1440151_s_at	216060_s_at
1422572_at	202875_s_at	1437347_at	226666_at
1422577_at	202876_s_at	1423594_a_at	232552_at
1422581_at	202884_s_at	1426314_at	244062_at
1422589_at	202894_at	1448653_at	201095_at
1422590_at	202899_s_at	1440873_at	208822_s_at
1422593_at	202900_s_at	1439439_x_at	201624_at
1422596_at	202908_at	1449506_a_at	201763_s_at
1422608_at	202913_at	1459754_x_at	200794_x_at
1422610_s_at	202928_s_at	1449044_at	235704_at
1422613_a_at	202941_at	1458955_at	238300_s_at
1422614_s_at	202942_at	1424736_at	202428_x_at
1422621_at	202945_at	1454808_at	209389_x_at
1422626_at	202947_s_at	1453159_at	211070_x_at
1422634_a_at	202954_at	1419638_at	209782_s_at
1422647_at	202958_at	1449548_at	40273_at
1422654_at	202964_s_at	1449549_at	205369_x_at
1422655_at	202969_at	1430333_at	205371_s_at
1422668_at	202990_at	1456107_x_at	211196_at
1422677_at	202991_at	1438836_at	231919_at
1422679_s_at	202996_at	1423785_at	244687_at
1422688_a_at	203003_at	1451110_at	209759_s_at
1422693_a_at	203005_at	1424586_at	201894_s_at
1422698_s_at	203010_at	1449852_a_at	201893_x_at
1422702_at	203012_x_at	1416555_at	209335_at
1422711_a_at	203020_at	1416614_at	211813_x_at
1422712_a_at	203025_at	1448405_a_at	211896_s_at
1422720_at	203027_s_at	1423799_at	240556_at
1422738_at	203028_s_at	1428272_at	218774_at
1422740_at	203033_x_at	1434452_x_at	201082_s_at
1422746_s_at	203036_s_at	1421901_at	214384_s_at
1422753_a_at	203037_s_at	1430696_at	226076_s_at
1422762_at	203040_s_at	1436006_at	232505_at
1422764_at	203041_s_at	1453902_at	204246_s_at
1422767_at	203045_at	1434524_at	222488_s_at
1422768_at	203050_at	1426366_at	218013_x_at
1422774_at	203051_at	1438043_at	233490_at
1422778_at	203052_at	1452662_a_at	209231_s_at
1422786_at	203055_s_at	1420491_at	203261_at
1422791_at	203059_s_at	1441023_at	219116_s_at
1422794_at	203063_at	1448819_at	223151_at
1422796_at	203069_at	1426674_at	212690_at
1422797_at	203074_at	1446997_at	202887_s_at
1422799_at	203076_s_at	1439268_x_at	228057_at
1422807_at	203080_s_at	1423728_at	208674_x_at
1422820_at	203081_at	1437948_x_at	208675_s_at
1422821_s_at	203091_at	1455811_at	202929_s_at
1422826_at	203093_s_at	1452285_a_at	201241_at
1422827_x_at	203097_s_at	1434323_at	208151_x_at
1422828_at	203103_s_at	1434324_x_at	208718_at
1422842_at	203107_x_at	1448264_a_at	208719_s_at
1422848_a_at	203109_at	1437189_x_at	213998_s_at
1422849_a_at	203111_s_at	1426378_at	200694_s_at
1422853_at	203113_s_at	1426380_at	200702_s_at
1422854_at	203118_at	1450909_at	227485_at
1422856_at	203122_at	1435803_a_at	201584_s_at
1422857_at	203136_at	1421986_at	1570359_at
1422870_at	203140_at	1455108_at	1570360_s_at
1422878_at	203142_s_at	1417562_at	205000_at
1422883_at	203147_s_at	1434976_x_at	205001_s_at
1422884_at	203149_at	1428362_at	1568814_at
1422885_at	203154_s_at	1428363_at	1568815_a_at
1422886_a_at	203159_at	1458431_at	202447_at
1422887_a_at	203167_at	1430578_at	207431_s_at
1422888_at	203168_at	1440571_at	209250_at
1422891_at	203172_at	1446145_at	200934_at
1422897_at	203173_s_at	1416941_s_at	205684_s_at
1422900_at	203174_s_at	1438554_x_at	226867_at
1422901_at	203181_x_at	1451521_x_at	234968_at
1422904_at	203186_s_at	1442942_at	244066_at
1422913_at	203187_at	1415723_at	221509_at
1422925_s_at	203190_at	1456256_at	231896_s_at
1422927_at	203192_at	1437859_x_at	234915_s_at
1422931_at	203193_at	1435592_at	234347_s_at
1422934_x_at	203197_s_at	1419680_a_at	238982_at
1422935_x_at	203204_s_at	1428477_at	218858_at
1422938_at	203205_at	1428653_x_at	222543_at
1422943_a_at	203206_at	1440464_at	218172_s_at
1422946_a_at	203219_s_at	1445521_at	225488_at
1422948_s_at	203226_s_at	1452858_at	218333_at
1422950_at	203228_at	1417662_at	216947_at
1422962_a_at	203233_at	1445886_at	208024_s_at
1422964_at	203236_s_at	1448797_at	218650_at
1422965_at	203249_at	1423820_at	211272_s_at
1422968_at	203252_at	1455994_x_at	207556_s_at
1422969_s_at	203257_s_at	1456530_x_at	239342_at
1422970_at	203267_s_at	1443820_x_at	200862_at
1422971_at	203268_s_at	1415840_at	202481_at
1422974_at	203271_s_at	1417403_at	210788_s_at
1422976_x_at	203273_s_at	1417404_at	201789_at
1422980_a_at	203286_at	1426643_at	213868_s_at
1422997_s_at	203287_at	1437338_x_at	236332_at
1422999_at	203292_s_at	1416987_at	204355_at
1423001_at	203297_s_at	1435054_at	1556144_at
1423002_at	203298_s_at	1416393_at	230871_at
1423011_at	203300_x_at	1429612_at	236844_at
1423021_s_at	203307_at	1447838_x_at	239772_x_at
1423024_at	203308_x_at	1416529_at	202420_s_at
1423025_a_at	203311_s_at	1433670_at	212107_s_at
1423031_at	203312_x_at	1425273_s_at	212105_s_at
1423037_at	203318_s_at	1424800_at	219350_s_at
1423042_at	203325_s_at	1421624_a_at	201478_s_at
1423043_s_at	203326_x_at	1424801_at	201479_at
1423049_a_at	203328_x_at	1442223_at	211150_s_at
1423050_s_at	203329_at	1423705_at	212568_s_at
1423051_at	203340_s_at	1437327_x_at	213149_at
1423053_at	203342_at	1428620_at	210762_s_at
1423055_at	203345_s_at	1429410_at	220511_s_at
1423060_at	203353_s_at	1429412_at	220512_at
1423064_at	203363_s_at	1456961_at	224822_at
1423067_at	203364_s_at	1457758_at	242631_x_at
1423080_at	203369_x_at	1425574_at	209095_at
1423081_a_at	203370_s_at	1425575_at	230426_at
1423090_x_at	203374_s_at	1426057_a_at	226926_at
1423098_at	203380_x_at	1455426_at	212730_at
1423099_a_at	203385_at	1430370_at	214304_x_at
1423100_at	203391_at	1419252_at	203301_s_at
1423102_a_at	203395_s_at	1419251_at	200880_at
1423107_at	203402_at	1430152_at	200881_s_at
1423111_at	203411_s_at	1440729_at	209157_at
1423113_a_at	203412_at	1422824_s_at	226994_at
1423115_at	203417_at	1428011_a_at	1554078_s_at
1423116_at	203419_at	1439079_a_at	200664_s_at
1423117_at	203421_at	1439080_at	200666_s_at
1423128_at	203422_at	1439638_at	203810_at
1423130_a_at	203423_at	1434606_at	207453_s_at
1423133_at	203433_at	1452482_at	208810_at
1423134_at	203435_s_at	1445266_at	208811_s_at
1423145_a_at	203445_s_at	1424462_at	209015_s_at
1423148_at	203450_at	1453796_a_at	202842_s_at
1423160_at	203451_at	1451360_at	1554462_a_at
1423163_at	203452_at	1424210_at	202843_at
1423167_at	203454_s_at	1441344_at	1560020_at
1423176_at	203456_at	1419029_at	1564627_at
1423187_at	203458_at	1419030_at	212467_at
1423188_a_at	203459_s_at	1449324_at	227808_at
1423194_at	203464_s_at	1416129_at	225358_at
1423200_at	203470_s_at	1424325_at	213097_s_at
1423201_at	203473_at	1438488_at	1568884_at
1423202_a_at	203480_s_at	1441604_at	206781_at
1423204_at	203486_s_at	1434941_s_at	213919_at
1423206_s_at	203496_s_at	1434942_at	223371_s_at
1423210_a_at	203503_s_at	1453727_at	223372_at
1423221_at	203506_s_at	1420023_at	228622_s_at
1423223_a_at	203514_at	1440629_at	224611_s_at
1423225_at	203516_at	1449701_at	224612_s_at
1423235_at	203522_at	1417203_at	224613_s_at
1423239_at	203524_s_at	1433514_at	244601_at
1423242_at	203541_s_at	1430996_at	1556053_at
1423247_at	203546_at	1433515_s_at	212491_s_at
1423252_at	203547_at	1439972_at	212490_at
1423254_x_at	203550_s_at	1454633_at	213088_s_at
1423255_at	203554_x_at	1422607_at	213092_x_at
1423261_at	203555_at	1445314_at	229701_at
1423262_a_at	203558_at	1423232_at	203912_s_at
1423263_at	203572_s_at	1443381_at	203105_s_at
1423264_at	203575_at	1420998_at	226154_at
1423267_s_at	203577_at	1428142_at	237797_at
1423269_a_at	203586_s_at	1450082_s_at	1555895_at
1423272_at	203588_s_at	1446105_at	202253_s_at
1423274_at	203592_s_at	1451142_at	201697_s_at
1423282_at	203600_s_at	1434750_at	201937_s_at
1423283_at	203615_x_at	1455594_at	215135_at
1423288_s_at	203616_at	1422684_a_at	238356_at
1423290_at	203617_x_at	1422685_at	225384_at
1423291_s_at	203648_at	1422686_s_at	237470_at
1423292_a_at	203652_at	1453977_at	212538_at
1423296_at	203656_at	1436817_at	215041_s_at
1423299_at	203657_s_at	1438126_at	215237_at
1423300_at	203658_at	1434865_a_at	215238_s_at
1423301_at	203660_s_at	1435390_at	232874_at
1423315_at	203661_s_at	1438172_x_at	204488_at
1423316_at	203663_s_at	1454229_a_at	225195_at
1423325_at	203666_at	1452012_a_at	225200_at
1423330_at	203669_s_at	1432052_at	202673_at
1423338_at	203671_at	1453359_at	207977_s_at
1423340_at	203677_s_at	1454021_a_at	213068_at
1423344_at	203689_s_at	1431832_x_at	213071_at
1423349_at	203693_s_at	1437294_at	200762_at
1423361_at	203707_at	1446994_at	206032_at
1423362_at	203712_at	1424685_at	206033_s_at
1423368_at	203718_at	1460679_at	203635_at
1423369_at	203725_at	1429322_at	217309_s_at
1423376_a_at	203727_at	1435544_at	1553105_s_at
1423378_at	203731_s_at	1449738_s_at	217901_at
1423380_s_at	203734_at	1420115_at	200606_at
1423382_a_at	203740_at	1418462_at	1553191_at
1423384_s_at	203747_at	1447743_x_at	204455_at
1423386_at	203748_x_at	1460170_at	212254_s_at
1423387_at	203750_s_at	1425989_a_at	215016_x_at
1423389_at	203752_s_at	1458961_at	215810_x_at
1423392_at	203753_at	1432461_at	215814_at
1423393_at	203754_s_at	1442542_at	220154_at
1423394_at	203756_at	1456647_a_at	232098_at
1423396_at	203760_s_at	1456665_at	201021_s_at
1423398_at	203761_at	1416022_at	201022_s_at
1423406_at	203777_s_at	1446499_at	230933_at
1423409_a_at	203787_at	1423680_at	223445_at
1423414_at	203792_x_at	1440444_at	223446_s_at
1423418_at	203794_at	1418773_at	223763_at
1423419_at	203797_at	1435910_at	215732_s_at
1423423_at	203800_s_at	1449219_at	1553983_at
1423431_a_at	203811_s_at	1431002_x_at	1565693_at
1423438_at	203812_at	1431189_a_at	1565694_at
1423440_at	203823_at	1418029_at	203270_at
1423442_a_at	203827_at	1452953_at	201044_x_at
1423447_at	203834_s_at	1425941_a_at	202703_at
1423448_at	203839_s_at	1432337_at	1563505_at
1423449_a_at	203842_s_at	1459799_at	224336_s_at
1423453_at	203848_at	1440063_at	224832_at
1423454_a_at	203853_s_at	1445003_at	201537_s_at
1423455_at	203859_s_at	1430986_at	201538_s_at
1423456_at	203861_s_at	1426741_a_at	203230_at
1423460_at	203866_at	1438319_x_at	223171_at
1423464_at	203872_at	1443246_at	220774_at
1423468_at	203878_s_at	1452172_at	1556831_at
1423470_at	203899_s_at	1445920_at	229042_s_at
1423474_at	203904_x_at	1452797_at	229115_at
1423477_at	203906_at	1441561_at	236183_at
1423482_at	203907_s_at	1433441_at	241084_x_at
1423483_s_at	203911_at	1452828_at	244768_at
1423485_at	203916_at	1426593_a_at	211684_s_at
1423492_at	203918_at	1426592_a_at	203590_at
1423502_at	203926_x_at	1429158_at	213162_at
1423507_a_at	203928_x_at	1437348_at	224614_at
1423508_at	203931_s_at	1428742_at	200703_at
1423511_at	203932_at	1452895_at	217917_s_at
1423512_at	203933_at	1429499_at	217918_at
1423517_at	203942_s_at	1435310_at	1554568_at
1423519_at	203944_x_at	1435311_s_at	1565612_at
1423520_at	203950_s_at	1417480_at	203303_at
1423521_at	203952_at	1432211_a_at	221586_s_at
1423531_a_at	203959_s_at	1425462_at	222051_s_at
1423532_at	203975_s_at	1438336_at	203957_at
1423534_at	203977_at	1447294_at	201323_at
1423542_at	203979_at	1424884_at	213787_s_at
1423544_at	203980_at	1436487_x_at	213789_at
1423545_a_at	203984_s_at	1438131_at	231320_at
1423548_s_at	203985_at	1451524_at	203013_at
1423558_at	203992_s_at	1453867_at	219974_x_at
1423560_at	203995_at	1438322_x_at	223087_at
1423562_at	203996_s_at	1448130_at	223088_x_at
1423568_at	204002_s_at	1449108_at	233124_s_at
1423572_at	204008_at	1423583_at	219298_at
1423584_at	204016_at	1437063_at	201135_at
1423587_a_at	204018_x_at	1421731_a_at	218225_at
1423588_at	204020_at	1452455_at	203279_at
1423593_a_at	204021_s_at	1434348_at	223243_s_at
1423605_a_at	204029_at	1416025_at	220342_x_at
1423609_a_at	204031_s_at	1417872_at	220926_s_at
1423612_at	204038_s_at	1459003_at	209058_at
1423622_a_at	204041_at	1438923_at	209059_s_at
1423623_at	204043_at	1438924_x_at	204271_s_at
1423624_at	204046_at	1421222_at	204273_at
1423625_a_at	204050_s_at	1428280_at	206701_x_at
1423628_s_at	204053_x_at	1443586_at	204840_s_at
1423629_at	204056_s_at	1417267_s_at	204841_s_at
1423639_at	204064_at	1425839_at	225885_at
1423643_at	204065_at	1425938_a_at	210656_at
1423647_a_at	204067_at	1448184_at	227708_at
1423648_at	204069_at	1456196_x_at	1557120_at
1423653_at	204073_s_at	1438795_x_at	213087_s_at
1423658_at	204080_at	1416858_a_at	214395_x_at
1423661_s_at	204082_at	1416362_a_at	204905_s_at
1423665_a_at	204083_s_at	1416363_at	213907_at
1423667_at	204094_s_at	1459808_at	200094_s_at
1423670_a_at	204096_s_at	1423677_at	204102_s_at
1423676_at	204099_at	1424421_at	201842_s_at
1423683_at	204104_at	1426750_at	201843_s_at
1423685_at	204106_at	1442107_at	228421_s_at
1423688_at	204113_at	1458226_at	212410_at
1423692_at	204119_s_at	1431725_at	202023_at
1423697_at	204129_at	1437218_at	207301_at
1423698_at	204134_at	1458524_at	227955_s_at
1423708_a_at	204135_at	1452783_at	233814_at
1423709_s_at	204138_s_at	1450995_at	202711_at
1423711_at	204151_x_at	1417487_at	202669_s_at
1423712_a_at	204155_s_at	1417488_at	204400_at
1423714_at	204164_at	1435362_at	210880_s_at
1423715_a_at	204167_at	1438220_at	222397_at
1423720_a_at	204168_at	1459055_at	201983_s_at
1423723_s_at	204169_at	1441138_at	201984_s_at
1423731_at	204177_s_at	1454831_at	211550_at
1423734_at	204181_s_at	1417253_at	211551_at
1423742_at	204188_s_at	1437075_at	223046_at
1423743_at	204189_at	1434285_at	221497_x_at
1423748_at	204193_at	1451264_at	223045_at
1423749_s_at	204206_at	1416514_a_at	224314_s_at
1423752_at	204213_at	1416515_at	227147_s_at
1423757_x_at	204214_s_at	1444398_at	219232_s_at
1423762_at	204216_s_at	1457739_at	222847_s_at
1423767_at	204218_at	1416221_at	227404_s_at
1423768_at	204219_s_at	1448259_at	201693_s_at
1423772_x_at	204220_at	1448223_at	205249_at
1423773_at	204227_s_at	1430829_s_at	206115_at
1423779_at	204229_at	1430381_at	1557749_at
1423784_at	204239_s_at	1448969_at	221755_at
1423790_at	204243_at	1451026_at	91703_at
1423791_at	204247_s_at	1433679_at	209037_s_at
1423795_at	204251_s_at	1424215_at	209038_s_at
1423798_a_at	204253_s_at	1453369_a_at	222221_x_at
1423801_a_at	204257_at	1428316_a_at	209536_s_at
1423803_s_at	204263_s_at	1460434_at	1556607_at
1423807_a_at	204265_s_at	1451286_s_at	1556608_a_at
1423810_at	204267_x_at	1455831_at	233660_at
1423811_at	204269_at	1458801_at	205222_at
1423814_at	204281_at	1418527_a_at	202326_at
1423815_at	204282_s_at	1423982_at	243914_at
1423816_at	204287_at	1449121_at	216396_s_at
1423823_at	204292_x_at	1438749_at	208669_s_at
1423826_at	204302_s_at	1418374_at	208670_s_at
1423827_s_at	204306_s_at	1424342_at	211698_at
1423829_at	204308_s_at	1431465_s_at	202021_x_at
1423830_a_at	204310_s_at	1451324_s_at	212130_x_at
1423834_s_at	204316_at	1451325_at	212227_x_at
1423837_at	204321_at	1417301_at	212225_at
1423842_a_at	204322_at	1448662_at	217672_x_at
1423849_a_at	204335_at	1458904_at	228967_at
1423854_a_at	204336_s_at	1450044_at	204409_s_at
1423863_at	204343_at	1422801_at	204410_at
1423864_at	204344_s_at	1455060_at	201738_at
1423871_at	204345_at	1415697_at	237988_at
1423872_a_at	204350_s_at	1423758_at	223015_at
1423876_at	204356_at	1441376_at	201632_at
1423884_at	204357_s_at	1436232_a_at	202461_at
1423886_at	204359_at	1446783_at	1558050_at
1423888_at	204366_s_at	1448776_at	212351_at
1423889_at	204371_s_at	1426703_at	222576_s_at
1423890_x_at	204375_at	1426704_at	201142_at
1423892_at	204385_at	1438642_at	201143_s_at
1423893_x_at	204387_x_at	1455798_at	201144_s_at
1423894_a_at	204394_at	1423236_at	208725_at
1423896_a_at	204395_s_at	1423237_at	203462_x_at
1423897_at	204398_s_at	1453630_at	208688_x_at
1423898_a_at	204399_s_at	1426756_at	211501_s_at
1423901_at	204404_at	1415787_at	236274_at
1423903_at	204413_at	1437812_x_at	237457_at
1423907_a_at	204418_x_at	1429454_at	242550_at
1423910_at	204419_x_at	1429455_at	217719_at
1423912_at	204423_at	1444066_at	200023_s_at
1423914_at	204436_at	1416283_at	200865_at
1423917_a_at	204447_at	1424436_at	226014_at
1423926_at	204448_s_at	1441911_x_at	208887_at
1423927_at	204459_at	1417859_at	212716_s_at
1423929_at	204474_at	1445685_at	236605_at
1423934_at	204476_s_at	1425599_a_at	214805_at
1423937_at	204482_at	1452085_at	1555996_s_at
1423939_a_at	204483_at	1455505_at	1556350_a_at
1423940_at	204487_s_at	1419484_a_at	211938_at
1423942_a_at	204491_at	1446137_at	219599_at
1423943_at	204494_s_at	1420654_a_at	209393_s_at
1423949_at	204496_at	1446991_at	213571_s_at
1423960_at	204498_s_at	1451070_at	213570_at
1423963_at	204504_s_at	1420814_at	226734_at
1423964_at	204505_s_at	1420815_at	225939_at
1423967_at	204506_at	1431645_a_at	225940_at
1423969_at	204518_s_at	1435898_x_at	225941_at
1423970_at	204532_x_at	1436016_x_at	238461_at
1423972_at	204535_s_at	1456581_x_at	221539_at
1423984_a_at	204538_x_at	1426063_a_at	218626_at
1423985_at	204540_at	1436310_at	242291_at
1423986_a_at	204545_at	1436311_at	208625_s_at
1423989_at	204549_at	1455453_at	217607_x_at
1423992_at	204550_x_at	1416570_s_at	1554309_at
1423993_at	204553_x_at	1448381_at	1554310_a_at
1423995_at	204558_at	1426590_at	201936_s_at
1423996_a_at	204561_x_at	1426591_at	206621_s_at
1424000_a_at	204571_x_at	1445246_at	208706_s_at
1424006_at	204574_s_at	1418904_at	208708_x_at
1424013_at	204584_at	1420080_a_at	208707_at
1424015_at	204585_s_at	1444329_at	201024_x_at
1424018_at	204587_at	1449725_at	201025_at
1424027_at	204595_s_at	1459863_x_at	201026_at
1424036_at	204596_s_at	1459917_at	214313_s_at
1424038_a_at	204598_at	1419506_at	214314_s_at
1424044_at	204599_s_at	1415881_at	201727_s_at
1424052_at	204600_at	1428713_s_at	227746_at
1424054_at	204604_at	1454082_a_at	244660_at
1424055_at	204611_s_at	1416205_at	205994_at
1424058_at	204632_at	1435795_at	206919_at
1424064_at	204636_at	1437159_at	230549_at
1424066_at	204640_s_at	1417087_at	214445_at
1424073_at	204648_at	1448580_at	226099_at
1424079_x_at	204649_at	1424108_at	226982_at
1424080_at	204650_s_at	1424109_a_at	1553928_at
1424085_at	204660_at	1451240_a_at	1557836_at
1424086_at	204670_x_at	1436070_at	1557837_a_at
1424087_at	204674_at	1416592_at	226502_at
1424088_at	204687_at	1422998_a_at	218028_at
1424101_at	204690_at	1437679_a_at	57163_at
1424102_at	204691_x_at	1437680_x_at	234513_at
1424110_a_at	204692_at	1428553_at	219532_at
1424116_x_at	204693_at	1436299_at	208788_at
1424117_at	204699_s_at	1438827_at	1567222_x_at
1424126_at	204701_s_at	1457211_at	214153_at
1424132_at	204706_at	1428269_a_at	215082_at
1424134_at	204710_s_at	1428270_at	204256_at
1424138_at	204711_at	1419027_s_at	210868_s_at
1424139_at	204718_at	1451121_a_at	227491_at
1424140_at	204725_s_at	1452409_at	231713_s_at
1424141_at	204729_s_at	1416209_at	232503_at
1424147_at	204741_at	1448253_at	240284_x_at
1424150_at	204745_x_at	1448570_at	201324_at
1424161_at	204746_s_at	1417069_a_at	201325_s_at
1424162_at	204752_x_at	1431686_a_at	1564796_at
1424164_at	204756_at	1431687_at	213895_at
1424168_a_at	204757_s_at	1417506_at	225079_at
1424169_at	204760_s_at	1416356_at	225078_at
1424170_at	204763_s_at	1429180_at	238500_at
1424171_a_at	204765_at	1435656_at	203729_at
1424174_at	204776_at	1455057_at	217820_s_at
1424175_at	204785_x_at	1422555_s_at	222433_at
1424180_a_at	204789_at	1422556_at	1553672_at
1424184_at	204794_at	1430295_at	222434_at
1424187_at	204804_at	1433749_at	228310_at
1424193_at	204806_x_at	1450656_at	228553_at
1424194_at	204808_s_at	1453470_a_at	204824_at
1424195_a_at	204813_at	1460317_s_at	237691_x_at
1424199_at	204817_at	1428645_at	204844_at
1424204_at	204819_at	1437225_x_at	204845_s_at
1424209_at	204826_at	1428938_at	209392_at
1424212_at	204829_s_at	1428940_at	202596_at
1424216_a_at	204846_at	1429559_at	221486_at
1424220_a_at	204848_x_at	1447593_x_at	221487_s_at
1424227_at	204852_s_at	1455729_at	228851_s_at
1424231_s_at	204856_at	1421740_at	228852_at
1424236_at	204876_at	1427789_s_at	207372_s_at
1424240_at	204878_s_at	1443375_at	230430_at
1424249_a_at	204892_x_at	1453413_at	1554094_at
1424255_at	204893_s_at	1454696_at	205757_at
1424262_at	204901_at	1425908_at	223875_s_at
1424269_a_at	204903_x_at	1440120_at	238633_at
1424282_at	204904_at	1419469_at	209368_at
1424291_at	204917_s_at	1419470_at	202909_at
1424300_at	204921_at	1455583_at	227847_at
1424301_at	204927_at	1421947_at	217887_s_at
1424308_at	204946_s_at	1418452_at	217886_at
1424314_at	204947_at	1428156_at	217941_s_at
1424317_at	204948_s_at	1428157_at	222473_s_at
1424319_at	204952_at	1417943_at	232896_at
1424324_at	204954_s_at	1447669_s_at	202454_s_at
1424326_at	204958_at	1426579_at	226213_at
1424327_at	204968_at	1433656_a_at	1563252_at
1424337_at	204973_at	1439009_at	1563253_s_at
1424345_s_at	204974_at	1459225_at	215638_at
1424346_at	204975_at	1417456_at	203719_at
[truncated: 5,836 more rows]
