# Supplementary material for: Dissection of stromal and cancer cell-derived signals in melanoma xenografts before and after treatment with DMXAA
Source: Br J Cancer. 2012 Mar 13;106(6):1134–47. doi: 10.1038/bjc.2012.63 (PMC3304430; doi:10.1038/bjc.2012.63)
Supplement: Supplementary Table 2 [file bjc201263x5.xls]

## Sheet: Annotated Mouse IPA
mouse probe ID	OGS	molecule type	fold change	p value	clear cross-hybridisation	unlikely cross-hybridisation
1418126_at	CCL5	cytokine	1.167	0.00338
1418930_at	CXCL10	cytokine	4.236	0
1419209_at	CXCL2	cytokine	2.571	0.001		•
1419561_at	CCL3L1/CCL3L3	cytokine	1.873	2e-05
1420380_at	CCL13	cytokine	2.291	0.00055
1421228_at	CCL7	cytokine	2.733	3e-05
1421578_at	CCL4	cytokine	2.307	0	•
1422305_at	IFNB1	cytokine	4.041	0
1422408_at	IFNA16	cytokine	1.115	0.00019
1423028_at	IFNA1/IFNA13	cytokine	0.768	0.01153
1423350_at	SOCS5	cytokine	-0.72	0.0485		•
1425002_at	SECTM1	cytokine	0.802	0.0005
1441855_x_at	CXCL2	cytokine	0.597	0.03935	•
1449984_at	CXCL3	cytokine	2.364	0.00027
1450004_at	TSLP	cytokine	0.687	0.02868
1450297_at	IL6	cytokine	5.246	9e-05
1450614_x_at	IFNA1/IFNA13	cytokine	0.903	0.00068
1457644_s_at	CXCL2	cytokine	0.899	0.04226	•
1416165_at	RAB31	enzyme	-0.628	0.01115
1416700_at	RND3	enzyme	1.773	0.00023		•
1416701_at	RND3	enzyme	1.242	0.0005		•
1417262_at	PTGS2	enzyme	3.178	0.00751
1417263_at	PTGS2	enzyme	2.431	0.00066
1417371_at	PELI1	enzyme	1.066	0.00237		•
1417941_at	NANP	enzyme	-0.714	0.00083		•
1418645_at	HAL	enzyme	0.935	0.00017
1418678_at	HAS2	enzyme	0.607	0.01179
1419676_at	MX1	enzyme	1.348	3e-05	•
1420590_at	HAS1	enzyme	1.044	0.00084	•
1421008_at	RSAD2	enzyme	3.179	0.00019
1421009_at	RSAD2	enzyme	4.683	0.00015
1423140_at	LIPA	enzyme	-2.051	0.00025		•
1423645_a_at	DDX5	enzyme	-0.723	0.02296		•
1424339_at	OASL	enzyme	1.934	0.00028
1426276_at	IFIH1	enzyme	2.534	0.00031
1426905_a_at	DNAJC10	enzyme	-0.601	0.0203
1428080_at	PGAM5	enzyme	-0.598	0.02553
1432026_a_at	HERC6	enzyme	0.967	0.00228
1433699_at	TNFAIP3	enzyme	2.358	0.0002
1433794_at	SETX	enzyme	-0.61	0.00382
1434437_x_at	RRM2	enzyme	-0.707	0.0184		•
1436058_at	RSAD2	enzyme	4.196	0
1436715_s_at	CDIPT	enzyme	-0.583	0.03466		•
1437490_x_at	UAP1	enzyme	1.481	0.02188
1438183_x_at	SORD	enzyme	0.609	0.00846		•
1438385_s_at	GPT2	enzyme	0.643	0.01664		•
1438704_at	TRIM63	enzyme	1.964	0.04441
1448391_at	RAB9A	enzyme	0.722	0.00638
1449169_at	HAS2	enzyme	0.754	0.02146
1450829_at	TNFAIP3	enzyme	1.328	0.00017
1451675_a_at	ALAS2	enzyme	1.296	0.00069
1451905_a_at	MX1	enzyme	2.696	0
1451980_at	CASD1	enzyme	-0.628	0.01225
1453196_a_at	Oasl2	enzyme	1.075	0.01475
1453299_a_at	PNP	enzyme	0.73	0.0433
1454794_at	SPAST	enzyme	-0.637	0.00805
1455166_at	ARL5B	enzyme	0.891	0.00028
1455197_at	RND1	enzyme	2.016	0.00014
1456516_x_at	UAP1	enzyme	1.6	0.01856
1419609_at	CCR1	G-protein coupled receptor	-0.743	0.0456
1419721_at	HCAR2	G-protein coupled receptor	0.708	0.00253
1421186_at	CCR2	G-protein coupled receptor	-1.186	0.00031
1422259_a_at	CCR5	G-protein coupled receptor	-0.596	0.03852
1422812_at	CXCR6	G-protein coupled receptor	-0.666	0.03345
1424727_at	CCR5	G-protein coupled receptor	-0.977	0.0466
1425832_a_at	CXCR6	G-protein coupled receptor	-0.828	0.0211
1427736_a_at	CCRL2	G-protein coupled receptor	2.656	0
1417753_at	PKD2 (includes EG:18764)	ion channel	-0.624	0.02416
1416432_at	PFKFB3	kinase	0.892	0.00069
1416698_a_at	CKS1B	kinase	-0.799	0.04781		•
1417604_at	CAMK1	kinase	-0.602	0.03744
1419208_at	MAP3K8	kinase	0.687	0.04136
1422612_at	HK2	kinase	0.785	0.01343
1428229_at	PRKD3	kinase	-0.716	0.00405
1435458_at	PIM1	kinase	0.697	0.03832
1436015_s_at	STK4	kinase	-0.659	0.03403		•
1437436_s_at	GRK6	kinase	-0.877	0.00067
1450484_a_at	CMPK2	kinase	1.91	0.00257
1424034_at	RORA	ligand-dependent nuclear receptor	0.69	0.01096
1450750_a_at	NR4A2	ligand-dependent nuclear receptor	0.701	0.04971	•
1415745_a_at	DSCR3	other	-0.663	0.00749
1415920_at	CSTF2T	other	-0.808	0.00482
1415996_at	TXNIP	other	-0.721	0.01949		•
1416814_at	TIA1	other	-0.594	0.04632		•
1417001_a_at	C1orf63	other	-0.731	0.01775
1417087_at	GLG1 (includes EG:20340)	other	-0.62	0.01149		•
1417184_s_at	Beta-s	other	2.677	0.00017	•
1417601_at	RGS1	other	1.866	0.00016
1417786_a_at	RGS19	other	-0.77	0.00537
1418293_at	IFIT2	other	2.861	0.00053
1418424_at	TNFAIP6	other	1.599	0.04285
1418666_at	PTX3	other	2.036	0.00343
1418835_at	PHLDA1	other	2.14	0.00024		•
1419082_at	SERPINB2	other	1.708	0.01446
1419647_a_at	IER3	other	1.23	4e-05		•
1419714_at	CD274	other	1.103	0.00357
1419816_s_at	ERRFI1	other	0.605	0.0064	•
1420088_at	NFKBIA	other	1.188	0.00697	•
1420089_at	NFKBIA	other	0.793	0.00167		•
1420465_s_at	Mup1 (includes others)	other	1.112	0.02765
1421904_at	Gm5117/Tgs1	other	-0.584	0.04979
1422557_s_at	MT1E	other	1.258	0.02043
1422638_s_at	RASSF5	other	-0.653	0.00087
1423732_at	TRAM1	other	-0.686	0.03372		•
1423878_at	GYPC	other	1.011	0.00024		•
1426013_s_at	Plekha4	other	0.616	0.00353
1426037_a_at	RGS16	other	0.909	0.00132
1426628_at	TMEM184C	other	-0.706	0.01607
1426721_s_at	TIPARP	other	1.098	0.00447	•
1426985_s_at	FAM76B	other	-0.813	0.0026
1427127_x_at	HSPA1A/HSPA1B	other	0.715	0.0108
1427298_at	Dnm3os	other	-0.668	0.00163
1427381_at	IRG1	other	1.357	0.00011
1427865_at	LOC100503686	other	0.663	0.0019
1428236_at	ACBD5	other	-0.718	0.03883		•
1428772_at	XPOT	other	-0.673	0.00574		•
1428942_at	MT2A	other	1.305	0.01411	•
1430075_at	SF3B3	other	-0.66	0.00367		•
1431591_s_at	ISG15	other	1.969	6e-05
1432579_at	Rsph3a	other	0.875	0.00742
1433442_at	KLHL9	other	-0.633	0.02048		•
1433465_a_at	C16orf54	other	-1.188	0.00013
1433655_at	RNF141	other	-0.581	0.0333
1433837_at	C10orf10	other	0.973	1e-05	•
1433979_at	RBMS2	other	0.584	0.00474
1434084_at	ZNF266	other	-0.832	0.00046
1434620_s_at	FAM13B	other	-1.306	0.00086
1435074_at	TMEM106B	other	-0.712	0.03042		•
1435137_s_at	NA	other	1.061	0.04603
1435331_at	BC094916/Pyhin1	other	0.655	0.04466
1435529_at	IFIT1	other	0.678	0.04168
1436740_at	NA	other	-0.594	0.04655
1436767_at	LUC7L2	other	-0.787	0.04383
1436853_a_at	SNCA	other	0.7	0.01972
1438238_at	NA	other	-0.629	0.00173
1438783_at	AW742560	other	-0.641	0.03747
1438871_at	LOC100503146	other	-0.608	0.02866
1438931_s_at	SESN1	other	-1.472	0.00275
1439094_at	CLTC	other	-0.62	0.00907		•
1439399_a_at	SNORD22	other	-0.772	0.00089
1439956_at	MS4A6A	other	-0.747	0.00953
1441150_x_at	SAMSN1	other	0.598	0.00018
1441233_at	LOC100503726	other	-0.653	0.00051
1441887_x_at	Gm6377	other	1.034	0.00164
1443088_at	NA	other	-0.668	0.01927
1447839_x_at	ADM	other	0.731	0.04009
1448306_at	NFKBIA	other	1.443	0.00753	•
1448325_at	PPP1R15A	other	2.343	0	•
1448775_at	Ifi203	other	0.755	0.01622
1448961_at	Plscr2	other	1.021	0.03698
1449025_at	IFIT3	other	2.073	3e-05
1449546_a_at	Zfp617	other	-0.628	0.00081
1449731_s_at	NFKBIA	other	1.753	0.00095		•
1449824_at	PRG4 (includes EG:10216)	other	0.91	0.02552
1450783_at	IFIT1B	other	4.22	0
1451206_s_at	CYTIP	other	0.61	0.03642
1451564_at	PARP14	other	0.614	0.01311
1451794_at	TMCC3	other	0.628	0.04097
1452161_at	TIPARP	other	0.823	0.00398		•
1452224_at	MORC3	other	-0.588	0.00649
1452239_at	Gt(ROSA)26Sor	other	-0.661	0.01272
1452382_at	Dnm3os	other	-0.86	0.01547
1452666_a_at	TMCC2	other	0.613	0.00031
1452717_at	SLC25A24	other	-0.839	0.02513		•
1452769_at	RNF145	other	-0.589	0.00144		•
1453119_at	OTUD1	other	0.695	0.0452
1454617_at	ARRDC3	other	0.671	0.05
1454805_at	WTAP	other	-0.81	0.02289
1455142_at	SOCS4	other	-0.626	0.04242
1455796_x_at	OLFM1	other	-0.592	0.01506
1456377_x_at	LIMD2	other	-1.191	0.01132
1456698_s_at	HNRPDL	other	-0.841	0.01078		•
1457753_at	Tlr13	other	-0.783	0.00733
1457913_at	ZNF266	other	-0.984	0.00177
1460247_a_at	SKP2	other	-0.641	0.00473		•
1460335_at	LYSMD3	other	-0.632	0.00094
1460437_at	CYTH4	other	-0.614	0.03019
1460603_at	SAMD9L	other	0.66	0.01144
1420965_a_at	ENC1	peptidase	0.607	0.04003	•
1426709_a_at	USP33	peptidase	-0.605	0.00092		•
1449153_at	MMP12	peptidase	0.959	0.02357
1449839_at	CASP3	peptidase	-0.585	0.0089
1456429_at	MALT1	peptidase	0.722	0.0015
1415865_s_at	BPGM	phosphatase	0.599	0.01289
1416985_at	SIRPA	phosphatase	-0.711	0.02584
1448830_at	DUSP1	phosphatase	1.656	0.00097		•
1451050_at	NT5C3	phosphatase	1.201	0.0001		•
1416029_at	KLF10	transcription regulator	-1.041	0.00551		•
1416600_a_at	RCAN1	transcription regulator	0.722	0.01507		•
1416614_at	EID1	transcription regulator	-1.306	0.04354		•
1416723_at	TCF4	transcription regulator	-0.685	0.04449
1416826_a_at	MED20	transcription regulator	-0.63	0.01834
1417065_at	EGR1	transcription regulator	1.721	0.00343	•
1417409_at	JUN	transcription regulator	0.962	0.01073
1417985_at	NRARP	transcription regulator	-0.645	0.00011
1418280_at	KLF6	transcription regulator	0.861	0.00879
1418323_at	FEM1B	transcription regulator	0.849	0.0075
1418932_at	NFIL3	transcription regulator	1.155	9e-05
1419273_at	C19orf2	transcription regulator	-0.694	0.01484
1419665_a_at	NUPR1	transcription regulator	1.647	0.00068
1419666_x_at	NUPR1	transcription regulator	1.269	9e-05
1422286_a_at	TGIF1	transcription regulator	0.659	0.00218		•
1422528_a_at	ZFP36L1	transcription regulator	0.671	0.01612		•
1423069_at	ADNP	transcription regulator	-0.622	0.01021		•
1423100_at	FOS	transcription regulator	1.634	0.00018	•
1425837_a_at	CCRN4L	transcription regulator	1.397	0.00471
1433512_at	FLI1	transcription regulator	-0.684	0.03138
1434350_at	CSRNP1	transcription regulator	0.931	0.00022	•
1438211_s_at	DBP	transcription regulator	-0.958	0.00663
1447432_s_at	ZNF263	transcription regulator	-0.587	0.00792
1447448_s_at	KLF6	transcription regulator	0.91	0.02036
1448797_at	ELK3	transcription regulator	-0.661	0.00484		•
1449135_at	SOX18	transcription regulator	-0.71	0.00192
1449363_at	ATF3	transcription regulator	1.173	1e-05		•
1451340_at	ARID5A	transcription regulator	0.611	0.00049	•
1452519_a_at	ZFP36	transcription regulator	1.827	0
1454666_at	KLF3	transcription regulator	-0.644	0.03565
1455104_at	MXD1	transcription regulator	0.641	0.00031
1417268_at	CD14	transmembrane receptor	1.09	0.00121
1417408_at	F3	transmembrane receptor	0.863	0.01172
1419534_at	OLR1	transmembrane receptor	0.816	0.00607
1421326_at	CSF2RB	transmembrane receptor	-0.583	0.04058
1428735_at	CD69	transmembrane receptor	0.993	0.04049
1442849_at	LRP1	transmembrane receptor	-0.688	0.04274
1444040_at	LAIR1	transmembrane receptor	-0.608	0.02548
1449049_at	TLR1	transmembrane receptor	-0.782	0.01349
1419657_a_at	SLC25A36	transporter	-0.704	0.03158		•
1426599_a_at	SLC2A1	transporter	0.782	0.01759		•
1427747_a_at	LCN2	transporter	0.717	0.02902
1427866_x_at	HBD	transporter	1.294	0.00234
1428361_x_at	HBA1/HBA2	transporter	2.519	0.00018	•
1428776_at	SLC10A6	transporter	0.873	0.00025
1435536_at	DDI2 (includes EG:313668)	transporter	-0.63	0.01276
1436451_a_at	TMED2	transporter	-0.816	0.01804
1437074_at	SNX5	transporter	-0.669	0.00062		•
1438001_x_at	REEP5	transporter	-0.614	0.0204		•
1452757_s_at	HBA1/HBA2	transporter	2.769	0.0013
1453228_at	STX11	transporter	0.619	0.0358
