# Supplementary material for: Dissection of stromal and cancer cell-derived signals in melanoma xenografts before and after treatment with DMXAA
Source: Br J Cancer. 2012 Mar 13;106(6):1134–47. doi: 10.1038/bjc.2012.63 (PMC3304430; doi:10.1038/bjc.2012.63)
Supplement: Supplementary Table 3 [file bjc201263x6.xls]

## Sheet: Annotated Human IPA
human probe ID	OGS	molecule type	fold change	p value	clear cross-hybridisation	unlikely cross-hybridisation
205207_at	IL6	cytokine	0.647	0.03275
205266_at	LIF	cytokine	0.757	0.02882	•
205476_at	CCL20	cytokine	0.928	0.03971
206924_at	IL11	cytokine	0.735	0.00459
207850_at	CXCL3	cytokine	1.439	0.03565
209774_x_at	CXCL2	cytokine	1.31	0.01299
1554717_a_at	PDE4D	enzyme	0.583	0.04841
1555884_at	PSMD6	enzyme	0.748	0.00193		•
1569392_at	TECR	enzyme	-0.706	0.00249		•
202644_s_at	TNFAIP3	enzyme	1.285	0.00041
202862_at	FAH	enzyme	0.149	0.57161		•
203255_at	FBXO11	enzyme	-0.591	0.02079
204055_s_at	CTAGE5	enzyme	-0.875	0.00245		•
205139_s_at	UST	enzyme	0.608	0.02241
212921_at	SMYD2	enzyme	-1.061	0.00139		•
214241_at	NDUFB8	enzyme	0.601	0.0111		•
215078_at	SOD2	enzyme	0.826	0.02763		•
215351_at	RTCD1	enzyme	0.718	0.00279
218875_s_at	FBXO5	enzyme	-0.877	0.02429
222034_at	GNB2L1	enzyme	0.689	0.00965		•
222471_s_at	KCMF1	enzyme	0.602	0.01305
228999_at	CHD2	enzyme	0.66	0.03695		•
230847_at	WRNIP1	enzyme	0.716	0.00041
238114_at	PCMTD1	enzyme	0.743	0.00038		•
244321_at	PGAP1	enzyme	0.807	0.00409
220265_at	GPR107	G-protein coupled receptor	0.904	3e-05
221397_at	TAS2R10	G-protein coupled receptor	-0.594	0.01576
236034_at	ANGPT2	growth factor	0.73	0.04325
207010_at	GABRB1	ion channel	0.643	0.00656
231513_at	KCNJ2	ion channel	-0.616	0.01614
208078_s_at	SIK1	kinase	0.76	0.0003
208866_at	CSNK1A1	kinase	-0.756	0.03081		•
213816_s_at	MET	kinase	0.673	0.00179		•
232291_at	MIR17HG	microRNA	-0.811	0.01561
1552457_a_at	ADAMTSL1	other	0.796	0.00699
1552644_a_at	PHC3	other	0.592	0.00757		•
1554833_at	MCTP2	other	0.632	0.01027
1555675_at	BLID	other	0.632	0.00303
1556821_x_at	DLEU2	other	-1.086	0.03895
1559964_at	FLJ38717	other	-0.88	0.03863
1566403_at	SNORA68	other	0.874	0.0017
1568287_at	HMGA2	other	2.475	0.00177
1568627_at	SMEK2	other	0.745	0.0189		•
1568646_x_at	ZNF208	other	0.88	0.00591
1569003_at	VMP1	other	0.826	0.01427		•
1569503_at	HEATR5B	other	0.637	0.03968
200685_at	SRSF11	other	-0.627	0.01546		•
200799_at	HSPA1A/HSPA1B	other	0.74	0.00029
200800_s_at	HSPA1A/HSPA1B	other	0.949	0.00217
201502_s_at	NFKBIA	other	0.994	0.02014	•
204419_x_at	HBG2	other	0.638	0.00511	•
204860_s_at	LOC100510692/NAIP	other	0.604	0.00537
204982_at	GIT2	other	0.649	0.00664
205594_at	ZNF652	other	-0.995	0.03036
205976_at	FASTKD2	other	0.594	0.04642
206300_s_at	PTHLH	other	0.631	0.01836
206818_s_at	CNNM2	other	0.602	0.04321
206898_at	CDH19	other	-1.234	0.04257
206928_at	ZNF124	other	-0.584	0.01994
209183_s_at	C10orf10	other	0.76	0.02571
209917_s_at	TP53TG1	other	0.624	0.042
210034_s_at	RPL5	other	0.64	0.02017
211756_at	PTHLH	other	0.7	0.03637
212723_at	JMJD6	other	0.583	0.04652
213459_at	RPL37A	other	0.599	0.0021		•
213616_at	C18orf10	other	0.609	0.04443
214060_at	SSBP1	other	0.652	0.00971		•
214291_at	RPL17	other	0.625	0.00099
214976_at	RPL13	other	0.798	0.00683		•
215033_at	TM4SF1	other	1.04	3e-05		•
215142_at	CXorf27	other	0.639	0.01387
215318_at	CG012	other	-1.025	0.01749
218507_at	C7orf68	other	0.728	0.01187
218691_s_at	PDLIM4	other	0.691	0.00324
220399_at	NCRNA00115	other	0.914	0.00762
222067_x_at	HIST1H2BD	other	0.621	0.03285
222594_s_at	SPATS2	other	0.611	0.01825
223492_s_at	LRRFIP1	other	0.669	0.02883		•
223557_s_at	TMEFF2	other	0.979	0.01764
224185_at	LOC100509912	other	0.598	0.03613
224797_at	ARRDC3	other	0.846	0.04008		•
225283_at	ARRDC4	other	-0.613	0.02226
225582_at	ITPRIP	other	0.903	0.00069
225762_x_at	LOC284801	other	0.983	0.00602
225767_at	LOC284801	other	2.059	0.00046
227751_at	PDCD5	other	0.898	0.024		•
227777_at	C10orf18	other	-0.643	0.02158
228480_at	VAPA	other	-0.677	0.00746		•
228702_at	FLJ43663	other	1.377	4e-05
228906_at	TET1	other	0.606	0.02253
229143_at	CNOT3	other	0.734	0.0006
229193_at	LUC7L3	other	-0.919	0.00376
229609_at	LOC728190	other	0.672	0.00142
230203_at	FLJ46875	other	0.652	0.00877
230251_at	C6orf176	other	0.851	0.03483
230815_at	LOC389765	other	0.621	0.01717
231735_s_at	MALAT1	other	0.608	0.00548		•
232527_at	LOC100507062	other	-0.77	0.00151
233637_at	DCAF8	other	-0.714	0.01269		•
235328_at	PLXNC1	other	-0.611	0.00111
237217_at	ADAMTSL1	other	1.091	0.00386
239629_at	CFLAR	other	-0.871	0.00343
239680_at	WDR76	other	0.645	0.01769
241376_at	LOC100130097	other	-0.585	0.01596
242214_at	RPS27A	other	-0.624	0.03
242450_at	RGMB	other	0.723	0.00679
243510_at	LOC100506418	other	-0.122	0.39433
244395_at	FLJ41455	other	0.758	0.0118
37028_at	PPP1R15A	other	0.591	0.01189
202888_s_at	ANPEP	peptidase	0.344	0.303
214289_at	PSMB1	peptidase	0.655	0.02631		•
226777_at	ADAM12	peptidase	0.623	0.0428
1554274_a_at	SSH1	phosphatase	0.607	0.00087
201041_s_at	DUSP1	phosphatase	1.699	0.00112	•
227486_at	NT5E	phosphatase	0.726	0.04755
1557051_s_at	HOXA2	transcription regulator	0.62	0.00309
1559477_s_at	MEIS1	transcription regulator	0.686	0.01273
1569469_a_at	LHX8	transcription regulator	-0.866	0.02751
201169_s_at	BHLHE40	transcription regulator	1.009	0.00442		•
201170_s_at	BHLHE40	transcription regulator	0.928	0.0078		•
201531_at	ZFP36	transcription regulator	0.865	6e-05	•
201693_s_at	EGR1	transcription regulator	0.81	0.02409		•
202531_at	IRF1	transcription regulator	0.65	0.0047	•
203313_s_at	TGIF1	transcription regulator	0.633	0.02454
203973_s_at	CEBPD	transcription regulator	0.703	0.00495
209189_at	FOS	transcription regulator	0.815	0.03032
210365_at	RUNX1	transcription regulator	0.675	0.00178
210656_at	EED	transcription regulator	0.898	0.00256		•
214651_s_at	HOXA9	transcription regulator	-0.601	0.00686
218880_at	FOSL2	transcription regulator	0.778	0.00574
223217_s_at	NFKBIZ	transcription regulator	0.71	0.0211	•
223908_at	HDAC8	transcription regulator	0.656	0.02522
224606_at	KLF6	transcription regulator	0.604	0.04029
231848_x_at	ZNF207	transcription regulator	-0.737	0.03953
239493_at	RPL7	transcription regulator	0.619	0.00077
41037_at	TEAD4	transcription regulator	0.595	0.04281
1554309_at	EIF4G3	translation regulator	0.645	0.03697		•
1555476_at	IREB2	translation regulator	0.799	0.00038		•
1554008_at	OSMR	transmembrane receptor	0.869	9e-05		•
1555431_a_at	IL31RA	transmembrane receptor	0.636	0.00643
209795_at	CD69	transmembrane receptor	0.946	0.01518
202499_s_at	SLC2A3	transporter	1.067	0.007
205919_at	HBE1	transporter	0.971	0.03625
214414_x_at	HBA1/HBA2	transporter	0.791	0.01345
217414_x_at	HBA1/HBA2	transporter	0.605	0.00354	•
217683_at	HBE1	transporter	2.537	0.00043	•
238488_at	IPO11	transporter	0.654	0.00071
