# Supplementary material for: Dissection of stromal and cancer cell-derived signals in melanoma xenografts before and after treatment with DMXAA
Source: Br J Cancer. 2012 Mar 13;106(6):1134–47. doi: 10.1038/bjc.2012.63 (PMC3304430; doi:10.1038/bjc.2012.63)
Supplement: Supplementary Table 4 [file bjc201263x7.xls]

## Sheet: KH_LMC_Suppl File 4
Probe ID	Symbol	Entrez Gene Name	Location	Type	log2 fold change xenograft-culture	q value
1557374_at	ABCC9	ATP-binding cassette, sub-family C (CFTR/MRP), member 9	Plasma Membrane	ion channel	1.85	0.000813
200045_at	ABCF1	ATP-binding cassette, sub-family F (GCN20), member 1	Cytoplasm	transporter	-1.127	0.000915
222697_s_at	ABHD10	abhydrolase domain containing 10	Cytoplasm	other	-1.968	0.000845
205566_at	ABHD2	abhydrolase domain containing 2	unknown	enzyme	-1.581	0.000851
45288_at	ABHD6	abhydrolase domain containing 6	Cytoplasm	enzyme	-2.253	0.000813
221679_s_at	ABHD6	abhydrolase domain containing 6	Cytoplasm	enzyme	-2.868	0.000989
204565_at	ACOT13	acyl-CoA thioesterase 13	Cytoplasm	enzyme	-2.317	0.00097
214957_at	ACTL8	actin-like 8	Cytoplasm	other	-1.335	0.000945
208637_x_at	ACTN1	actinin, alpha 1	Cytoplasm	other	-1.942	0.000845
222400_s_at	ADI1	acireductone dioxygenase 1	Nucleus	enzyme	-2.084	0.000813
201281_at	ADRM1	adhesion regulating molecule 1	Plasma Membrane	other	-2.03	0.000813
224480_s_at	AGPAT9	1-acylglycerol-3-phosphate O-acyltransferase 9	Cytoplasm	enzyme	-3.133	0.000813
224461_s_at	AIFM2	apoptosis-inducing factor, mitochondrion-associated, 2	Cytoplasm	enzyme	-2.317	0.000813
201781_s_at	AIP	aryl hydrocarbon receptor interacting protein	Nucleus	transcription regulator	-1.624	0.000993
201272_at	AKR1B1	aldo-keto reductase family 1, member B1 (aldose reductase)	Cytoplasm	enzyme	-1.723	0.000829
204151_x_at	AKR1C1/AKR1C2	aldo-keto reductase family 1, member C2 (dihydrodiol dehydrogenase 2; bile acid binding protein; 3-alpha hydroxysteroid dehydrogenase, type III)	Cytoplasm	enzyme	-2.808	0.000813
211653_x_at	AKR1C1/AKR1C2	aldo-keto reductase family 1, member C2 (dihydrodiol dehydrogenase 2; bile acid binding protein; 3-alpha hydroxysteroid dehydrogenase, type III)	Cytoplasm	enzyme	-3.619	0.000825
209160_at	AKR1C3	aldo-keto reductase family 1, member C3 (3-alpha hydroxysteroid dehydrogenase, type II)	Cytoplasm	enzyme	-4.652	0.000813
205633_s_at	ALAS1	aminolevulinate, delta-, synthase 1	Cytoplasm	enzyme	-2.893	0.000813
203180_at	ALDH1A3	aldehyde dehydrogenase 1 family, member A3	Cytoplasm	enzyme	-3.503	0.000813
222808_at	ALG13	asparagine-linked glycosylation 13 homolog (S. cerevisiae)	Cytoplasm	enzyme	-1.716	0.000868
1553954_at	ALG14	asparagine-linked glycosylation 14 homolog (S. cerevisiae)	Cytoplasm	enzyme	-1.943	0.000813
225969_at	ALKBH6	alkB, alkylation repair homolog 6 (E. coli)	unknown	other	-1.499	0.000886
209424_s_at	AMACR	alpha-methylacyl-CoA racemase	Cytoplasm	enzyme	-3.085	0.000813
209425_at	AMACR	alpha-methylacyl-CoA racemase	Cytoplasm	enzyme	-3.027	0.000872
226421_at	AMMECR1	Alport syndrome, mental retardation, midface hypoplasia and elliptocytosis chromosomal region gene 1	unknown	other	-1.963	0.000813
207845_s_at	ANAPC10	anaphase promoting complex subunit 10	Nucleus	enzyme	-2.423	0.000997
208721_s_at	ANAPC5	anaphase promoting complex subunit 5	Nucleus	enzyme	-1.668	0.000872
225735_at	ANKRD50	ankyrin repeat domain 50	unknown	other	-2.396	0.000868
213892_s_at	APRT	adenine phosphoribosyltransferase	Cytoplasm	enzyme	-1.94	0.000813
201096_s_at	ARF4	ADP-ribosylation factor 4	Cytoplasm	enzyme	-1.823	0.000813
227197_at	ARHGEF26	Rho guanine nucleotide exchange factor (GEF) 26	Plasma Membrane	other	-2.261	0.000813
228843_at	ARL10	ADP-ribosylation factor-like 10	unknown	other	1.384	0.000872
202986_at	ARNT2	aryl-hydrocarbon receptor nuclear translocator 2	Nucleus	transcription regulator	-2.326	0.000813
1555797_a_at	ARPC5	actin related protein 2/3 complex, subunit 5, 16kDa	Cytoplasm	other	-2.109	0.000813
231935_at	ARPP21	cAMP-regulated phosphoprotein, 21kDa	Cytoplasm	other	-2.748	0.000813
210147_at	ART3	ADP-ribosyltransferase 3	Plasma Membrane	enzyme	-2.426	0.000813
1555419_a_at	ASAH1	N-acylsphingosine amidohydrolase (acid ceramidase) 1	Cytoplasm	enzyme	-1.533	0.000813
221657_s_at	ASB6	ankyrin repeat and SOCS box containing 6	Nucleus	transcription regulator	-1.598	0.000868
218115_at	ASF1B	ASF1 anti-silencing function 1 homolog B (S. cerevisiae)	Nucleus	other	-1.95	0.000845
205047_s_at	ASNS	asparagine synthetase (glutamine-hydrolyzing)	Cytoplasm	enzyme	-2.075	0.000845
244519_at	ASXL1	additional sex combs like 1 (Drosophila)	Nucleus	other	-2.583	0.000813
228829_at	ATF7	activating transcription factor 7	Nucleus	transcription regulator	-1.818	0.000831
228830_s_at	ATF7	activating transcription factor 7	Nucleus	transcription regulator	-2.059	0.000954
203454_s_at	ATOX1	ATX1 antioxidant protein 1 homolog (yeast)	Cytoplasm	transporter	-2.778	0.000813
214150_x_at	ATP6V0E1	ATPase, H+ transporting, lysosomal 9kDa, V0 subunit e1	Cytoplasm	transporter	-1.522	0.000946
208678_at	ATP6V1E1	ATPase, H+ transporting, lysosomal 31kDa, V1 subunit E1	Cytoplasm	transporter	-1.699	0.000813
201527_at	ATP6V1F	ATPase, H+ transporting, lysosomal 14kDa, V1 subunit F	Cytoplasm	transporter	-1.56	0.000813
221504_s_at	ATP6V1H	ATPase, H+ transporting, lysosomal 50/57kDa, V1 subunit H	Cytoplasm	transporter	-1.982	0.000813
218671_s_at	ATPIF1	ATPase inhibitory factor 1	Cytoplasm	other	-1.441	0.000857
208079_s_at	AURKA	aurora kinase A	Nucleus	kinase	-1.874	0.000955
225552_x_at	AURKAIP1	aurora kinase A interacting protein 1	Nucleus	enzyme	-1.904	0.000813
218580_x_at	AURKAIP1	aurora kinase A interacting protein 1	Nucleus	enzyme	-1.897	0.000963
209464_at	AURKB	aurora kinase B	Nucleus	kinase	-2.252	0.000895
222870_s_at	B3GNT2	UDP-GlcNAc:betaGal beta-1,3-N-acetylglucosaminyltransferase 2	Cytoplasm	enzyme	-1.974	0.000845
206435_at	B4GALNT1	beta-1,4-N-acetyl-galactosaminyl transferase 1	Cytoplasm	enzyme	-1.803	0.00092
227372_s_at	BAIAP2L1	BAI1-associated protein 2-like 1	Cytoplasm	other	-2.397	0.000886
203304_at	BAMBI	BMP and activin membrane-bound inhibitor homolog (Xenopus laevis)	Plasma Membrane	other	-3.918	0.000813
233110_s_at	BCL2L12	BCL2-like 12 (proline rich)	unknown	other	-1.417	0.000904
202315_s_at	BCR	breakpoint cluster region	Cytoplasm	kinase	-1.175	0.00096
207618_s_at	BCS1L	BCS1-like (S. cerevisiae)	Cytoplasm	other	-1.686	0.000954
208946_s_at	BECN1	beclin 1, autophagy related	Cytoplasm	other	-1.523	0.000868
202094_at	BIRC5	baculoviral IAP repeat containing 5	Cytoplasm	other	-1.843	0.000813
243445_at	BNC2	basonuclin 2	Nucleus	other	-1.316	0.001
209836_x_at	BOLA2/BOLA2B	bolA homolog 2 (E. coli)	unknown	other	-1.851	0.000813
203502_at	BPGM	2,3-bisphosphoglycerate mutase	unknown	phosphatase	-1.648	0.000866
241908_at	BROX	BRO1 domain and CAAX motif containing	Cytoplasm	other	-1.53	0.000851
208906_at	BSCL2	Berardinelli-Seip congenital lipodystrophy 2 (seipin)	Cytoplasm	other	-1.845	0.000949
215509_s_at	BUB1	budding uninhibited by benzimidazoles 1 homolog (yeast)	Nucleus	kinase	-2.746	0.000872
52164_at	C11orf24	chromosome 11 open reading frame 24	Extracellular Space	other	-2.026	0.000813
218374_s_at	C12orf4	chromosome 12 open reading frame 4	unknown	other	-1.528	0.000866
218214_at	C12orf44	chromosome 12 open reading frame 44	unknown	other	-2.505	0.000949
225772_s_at	C12orf62	chromosome 12 open reading frame 62	Cytoplasm	other	-1.693	0.000813
218447_at	C16orf61	chromosome 16 open reading frame 61	unknown	other	-2.171	0.000813
225096_at	C17orf79	chromosome 17 open reading frame 79	Nucleus	other	-1.736	0.000825
223351_at	C17orf80	chromosome 17 open reading frame 80	unknown	other	-1.429	0.000857
220178_at	C19orf28	chromosome 19 open reading frame 28	unknown	other	-2.578	0.000813
219406_at	C1orf50	chromosome 1 open reading frame 50	unknown	other	-1.618	0.000813
231835_at	C1orf93	chromosome 1 open reading frame 93	Cytoplasm	enzyme	-1.669	0.000915
223039_at	C22orf13	chromosome 22 open reading frame 13	unknown	other	-2.019	0.000868
235396_at	C22orf25	chromosome 22 open reading frame 25	unknown	other	-1.419	0.000851
200042_at	C22orf28	chromosome 22 open reading frame 28	unknown	enzyme	-1.654	0.000904
223004_s_at	C3orf1	chromosome 3 open reading frame 1	Cytoplasm	other	-1.796	0.000851
229863_s_at	C3orf75	chromosome 3 open reading frame 75	unknown	other	-1.861	0.000841
224448_s_at	C6orf125	chromosome 6 open reading frame 125	Cytoplasm	other	-1.624	0.000845
201381_x_at	CACYBP	calcyclin binding protein	Nucleus	other	-1.518	0.000851
205428_s_at	CALB2	calbindin 2	Cytoplasm	other	-3.056	0.000952
57715_at	CALHM2	calcium homeostasis modulator 2	unknown	other	-1.198	0.000872
200653_s_at	CALM1 (includes others)	calmodulin 1 (phosphorylase kinase, delta)	unknown	other	-2.661	0.000813
201850_at	CAPG	capping protein (actin filament), gelsolin-like	Nucleus	other	-1.893	0.000917
209213_at	CBR1	carbonyl reductase 1	Cytoplasm	enzyme	-2.341	0.000813
205379_at	CBR3	carbonyl reductase 3	Cytoplasm	enzyme	-2.254	0.000886
225933_at	CCDC137	coiled-coil domain containing 137	unknown	other	-2.504	0.000865
226723_at	CCDC23	coiled-coil domain containing 23	unknown	other	-1.431	0.000989
218026_at	CCDC56	coiled-coil domain containing 56	Cytoplasm	other	-1.521	0.000989
206120_at	CD33	CD33 molecule	Plasma Membrane	other	1.663	0.000854
216942_s_at	CD58	CD58 molecule	Plasma Membrane	other	-2.412	0.000813
209619_at	CD74	CD74 molecule, major histocompatibility complex, class II invariant chain	Plasma Membrane	transmembrane receptor	-4.17	0.000813
201005_at	CD9	CD9 molecule	Plasma Membrane	other	-2.383	0.000851
1555120_at	CD96	CD96 molecule	Plasma Membrane	other	-5.547	0.000813
206761_at	CD96	CD96 molecule	Plasma Membrane	other	-3.202	0.000813
201725_at	CDC123	cell division cycle 123 homolog (S. cerevisiae)	Cytoplasm	other	-1.996	0.000813
204695_at	CDC25A	cell division cycle 25 homolog A (S. pombe)	Nucleus	phosphatase	-2.272	0.000813
217881_s_at	CDC27	cell division cycle 27 homolog (S. cerevisiae)	Nucleus	other	-1.36	0.000877
214721_x_at	CDC42EP4	CDC42 effector protein (Rho GTPase binding) 4	Cytoplasm	other	-1.384	0.000987
204126_s_at	CDC45	cell division cycle 45 homolog (S. cerevisiae)	Nucleus	other	-1.921	0.000868
236957_at	CDCA2	cell division cycle associated 2	Nucleus	other	-1.443	0.000857
1555403_a_at	CDH19	cadherin 19, type 2	Plasma Membrane	other	-3.38	0.000813
206898_at	CDH19	cadherin 19, type 2	Plasma Membrane	other	-2.101	0.000813
213348_at	CDKN1C	cyclin-dependent kinase inhibitor 1C (p57, Kip2)	Nucleus	other	-3.804	0.000865
219534_x_at	CDKN1C	cyclin-dependent kinase inhibitor 1C (p57, Kip2)	Nucleus	other	-2.858	0.00097
219555_s_at	CENPN	centromere protein N	unknown	other	-2.729	0.000813
228559_at	CENPN	centromere protein N	unknown	other	-2.124	0.000825
226936_at	CENPW	centromere protein W	unknown	other	-1.705	0.000857
203976_s_at	CHAF1A	chromatin assembly factor 1, subunit A (p150)	Nucleus	other	-1.782	0.000813
205393_s_at	CHEK1	CHK1 checkpoint homolog (S. pombe)	Nucleus	kinase	-1.6	0.00092
221107_at	CHRNA9	cholinergic receptor, nicotinic, alpha 9	Plasma Membrane	transmembrane receptor	2.198	0.000813
208968_s_at	CIAPIN1	cytokine induced apoptosis inhibitor 1	Cytoplasm	other	-1.767	0.000813
208424_s_at	CIAPIN1	cytokine induced apoptosis inhibitor 1	Cytoplasm	other	-1.194	0.000987
218597_s_at	CISD1	CDGSH iron sulfur domain 1	Cytoplasm	other	-1.778	0.000813
212752_at	CLASP1	cytoplasmic linker associated protein 1	Cytoplasm	other	-1.434	0.000952
222874_s_at	CLN8	ceroid-lipofuscinosis, neuronal 8 (epilepsy, progressive with mental retardation)	Cytoplasm	other	-1.583	0.000813
202799_at	CLPP	ClpP caseinolytic peptidase, ATP-dependent, proteolytic subunit homolog (E. coli)	Cytoplasm	peptidase	-1.516	0.000954
202857_at	CNPY2	canopy 2 homolog (zebrafish)	Plasma Membrane	other	-1.902	0.00092
1556499_s_at	COL1A1	collagen, type I, alpha 1	Extracellular Space	other	8.076	0.000813
202310_s_at	COL1A1	collagen, type I, alpha 1	Extracellular Space	other	5.201	0.000857
208096_s_at	COL21A1	collagen, type XXI, alpha 1	Extracellular Space	other	3.839	0.00096
201852_x_at	COL3A1	collagen, type III, alpha 1	Extracellular Space	other	4.765	0.000915
211161_s_at	COL3A1	collagen, type III, alpha 1	Extracellular Space	other	3.743	0.000917
209156_s_at	COL6A2	collagen, type VI, alpha 2	Extracellular Space	other	2.323	0.000854
201438_at	COL6A3	collagen, type VI, alpha 3	Extracellular Space	other	3.439	0.000813
226237_at	COL8A1	collagen, type VIII, alpha 1	Extracellular Space	other	3.727	0.000845
226024_at	COMMD1	copper metabolism (Murr1) domain containing 1	Nucleus	transporter	-1.38	0.000865
201098_at	COPB2	coatomer protein complex, subunit beta 2 (beta prime)	Cytoplasm	transporter	-1.476	0.000852
218057_x_at	COX4NB	COX4 neighbor	Cytoplasm	other	-2.029	0.00092
227363_s_at	COX4NB	COX4 neighbor	Cytoplasm	other	-1.675	0.000987
206256_at	CPN1	carboxypeptidase N, polypeptide 1	Extracellular Space	peptidase	-1.473	0.00086
225986_x_at	CPSF2	cleavage and polyadenylation specific factor 2, 100kDa	Nucleus	other	1.516	0.000813
233208_x_at	CPSF2	cleavage and polyadenylation specific factor 2, 100kDa	Nucleus	other	-1.895	0.000845
229228_at	CREB5	cAMP responsive element binding protein 5	Nucleus	transcription regulator	2.041	0.000825
218358_at	CRELD2	cysteine-rich with EGF-like domains 2	unknown	other	-1.294	0.000869
204736_s_at	CSPG4	chondroitin sulfate proteoglycan 4	Plasma Membrane	other	-1.724	0.000841
212901_s_at	CSTF2T	cleavage stimulation factor, 3' pre-RNA, subunit 2, 64kDa, tau variant	Nucleus	other	-1.293	0.000989
1555106_a_at	CTDSPL2	CTD (carboxy-terminal domain, RNA polymerase II, polypeptide A) small phosphatase like 2	unknown	other	-1.913	0.000872
204925_at	CTNS	cystinosin, lysosomal cystine transporter	Cytoplasm	transporter	-1.625	0.000825
223294_at	CXorf26	chromosome X open reading frame 26	unknown	other	-2.404	0.000813
224177_s_at	CXorf26	chromosome X open reading frame 26	unknown	other	-2.783	0.000872
230532_at	CXorf38	chromosome X open reading frame 38	unknown	other	-1.759	0.00086
213315_x_at	CXorf40A/CXorf40B	chromosome X open reading frame 40A	unknown	other	-1.817	0.000813
209665_at	CYB561D2	cytochrome b-561 domain containing 2	unknown	enzyme	-1.612	0.000841
220230_s_at	CYB5R2	cytochrome b5 reductase 2	Cytoplasm	enzyme	-2.805	0.000813
206504_at	CYP24A1	cytochrome P450, family 24, subfamily A, polypeptide 1	Cytoplasm	enzyme	4.264	0.000813
218365_s_at	DARS2	aspartyl-tRNA synthetase 2, mitochondrial	Cytoplasm	enzyme	-1.354	0.000825
202428_x_at	DBI	diazepam binding inhibitor (GABA receptor modulator, acyl-CoA binding protein)	Cytoplasm	other	-2.23	0.000813
211070_x_at	DBI	diazepam binding inhibitor (GABA receptor modulator, acyl-CoA binding protein)	Cytoplasm	other	-2.127	0.000886
209389_x_at	DBI	diazepam binding inhibitor (GABA receptor modulator, acyl-CoA binding protein)	Cytoplasm	other	-2.165	0.000971
218774_at	DCPS	decapping enzyme, scavenger	Nucleus	enzyme	-2.019	0.000851
221780_s_at	DDX27	DEAD (Asp-Glu-Ala-Asp) box polypeptide 27	Nucleus	enzyme	-1.497	0.000935
217754_at	DDX56	DEAD (Asp-Glu-Ala-Asp) box polypeptide 56	Nucleus	enzyme	-1.996	0.000813
227094_at	DHTKD1	dehydrogenase E1 and transketolase domain containing 1	unknown	enzyme	-1.86	0.000854
212674_s_at	DHX30	DEAH (Asp-Glu-Ala-His) box polypeptide 30	Nucleus	enzyme	-1.332	0.000886
205603_s_at	DIAPH2	diaphanous homolog 2 (Drosophila)	Cytoplasm	other	-2.757	0.000813
226026_at	DIRC2	disrupted in renal carcinoma 2	unknown	other	-1.713	0.000917
215629_s_at	DLEU2	deleted in lymphocytic leukemia 2 (non-protein coding)	unknown	other	-2.643	0.000813
223704_s_at	DMRT2	doublesex and mab-3 related transcription factor 2	Nucleus	transcription regulator	-3.392	0.000813
200881_s_at	DNAJA1	DnaJ (Hsp40) homolog, subfamily A, member 1	Nucleus	other	-2.027	0.000813
223054_at	DNAJB11	DnaJ (Hsp40) homolog, subfamily B, member 11	Cytoplasm	other	-2.545	0.000813
214992_s_at	DNASE2	deoxyribonuclease II, lysosomal	Cytoplasm	enzyme	-2.298	0.000813
201937_s_at	DNPEP	aspartyl aminopeptidase	Cytoplasm	peptidase	-1.841	0.000845
234942_s_at	DNTTIP1	deoxynucleotidyltransferase, terminal, interacting protein 1	Nucleus	ligand-dependent nuclear receptor	-1.969	0.000904
204488_at	DOLK	dolichol kinase	Cytoplasm	kinase	-2.035	0.000998
209188_x_at	DR1	down-regulator of transcription 1, TBP-binding (negative cofactor 2)	Nucleus	transcription regulator	-1.371	0.000886
203258_at	DRAP1	DR1-associated protein 1 (negative cofactor 2 alpha)	Nucleus	transcription regulator	-2.163	0.000813
221681_s_at	DSPP	dentin sialophosphoprotein	Extracellular Space	other	1.301	0.000987
223446_s_at	DTNBP1	dystrobrevin binding protein 1	Plasma Membrane	other	-1.74	0.000893
1553984_s_at	DTYMK	deoxythymidylate kinase (thymidylate kinase)	Cytoplasm	kinase	-1.707	0.000813
202703_at	DUSP11	dual specificity phosphatase 11 (RNA/RNP complex 1-interacting)	Nucleus	phosphatase	-1.475	0.00096
201538_s_at	DUSP3	dual specificity phosphatase 3	Cytoplasm	phosphatase	-1.442	0.000989
201999_s_at	DYNLT1	dynein, light chain, Tctex-type 1	Cytoplasm	other	-1.649	0.000998
209059_s_at	EDF1	endothelial differentiation-related factor 1	Nucleus	transcription regulator	-2.13	0.000813
208399_s_at	EDN3	endothelin 3	Extracellular Space	other	5.426	0.000813
204271_s_at	EDNRB	endothelin receptor type B	Plasma Membrane	G-protein coupled receptor	-2.478	0.000813
206115_at	EGR3	early growth response 3	Nucleus	transcription regulator	-2.16	0.000886
230740_at	EHD3	EH-domain containing 3	Cytoplasm	other	-1.648	0.000813
209393_s_at	EIF4E2	eukaryotic translation initiation factor 4E family member 2	unknown	translation regulator	-1.58	0.000813
201027_s_at	EIF5B	eukaryotic translation initiation factor 5B	Cytoplasm	translation regulator	-1.698	0.00096
204513_s_at	ELMO1	engulfment and cell motility 1	Cytoplasm	other	-1.968	0.00085
225079_at	EMP2	epithelial membrane protein 2	Plasma Membrane	other	-2.228	0.000829
204824_at	ENDOG	endonuclease G	Cytoplasm	enzyme	-2.264	0.000814
226213_at	ERBB3	v-erb-b2 erythroblastic leukemia viral oncogene homolog 3 (avian)	Plasma Membrane	kinase	-4.764	0.000813
220012_at	ERO1LB	ERO1-like beta (S. cerevisiae)	Cytoplasm	other	-1.601	0.000935
204034_at	ETHE1	ethylmalonic encephalopathy 1	Cytoplasm	other	-1.684	0.000902
218695_at	EXOSC4	exosome component 4	Nucleus	enzyme	-1.86	0.000813
58696_at	EXOSC4	exosome component 4	Nucleus	enzyme	-1.925	0.000813
91684_g_at	EXOSC4	exosome component 4	Nucleus	enzyme	-1.899	0.000868
205061_s_at	EXOSC9	exosome component 9	Nucleus	enzyme	-2.14	0.000813
230147_at	F2RL2	coagulation factor II (thrombin) receptor-like 2	Plasma Membrane	G-protein coupled receptor	1.684	0.000877
226905_at	FAM101B	family with sequence similarity 101, member B	unknown	other	-1.656	0.000954
225436_at	FAM108C1	family with sequence similarity 108, member C1	unknown	enzyme	-2.301	0.000954
223625_at	FAM126A	family with sequence similarity 126, member A	Cytoplasm	other	-1.47	0.00092
227466_at	FAM200B	family with sequence similarity 200, member B	unknown	other	-1.819	0.000993
225864_at	FAM84B	family with sequence similarity 84, member B	Plasma Membrane	other	-1.788	0.000813
228870_at	FAM84B	family with sequence similarity 84, member B	Plasma Membrane	other	-1.307	0.000987
234733_s_at	FANCM	Fanconi anemia, complementation group M	Nucleus	enzyme	-1.87	0.000998
209955_s_at	FAP	fibroblast activation protein, alpha	Cytoplasm	peptidase	2.151	0.000987
212464_s_at	FN1	fibronectin 1	Extracellular Space	enzyme	2.755	0.000893
223128_at	FOXRED1	FAD-dependent oxidoreductase domain containing 1	Cytoplasm	other	-1.852	0.000963
229893_at	FRMD3	FERM domain containing 3	unknown	other	-2.855	0.000813
222130_s_at	FTSJ2	FtsJ homolog 2 (E. coli)	Nucleus	enzyme	-1.473	0.000872
202489_s_at	FXYD3	FXYD domain containing ion transport regulator 3	Plasma Membrane	other	-2.131	0.000813
224252_s_at	FXYD5	FXYD domain containing ion transport regulator 5	Plasma Membrane	ion channel	-1.7	0.000829
208840_s_at	G3BP2	GTPase activating protein (SH3 domain) binding protein 2	Nucleus	enzyme	-1.957	0.000877
202275_at	G6PD	glucose-6-phosphate dehydrogenase	Cytoplasm	enzyme	-2.458	0.000813
212891_s_at	GADD45GIP1	growth arrest and DNA-damage-inducible, gamma interacting protein 1	Nucleus	other	-2.016	0.000813
207704_s_at	GAS7	growth arrest-specific 7	Cytoplasm	transcription regulator	-2.549	0.000851
202192_s_at	GAS7	growth arrest-specific 7	Cytoplasm	transcription regulator	-2.586	0.000857
210589_s_at	GBAP1	glucosidase, beta, acid pseudogene 1	unknown	other	-1.482	0.000895
213133_s_at	GCSH	glycine cleavage system protein H (aminomethyl carrier)	Cytoplasm	enzyme	-1.875	0.000868
202593_s_at	GDE1	glycerophosphodiester phosphodiesterase 1	Plasma Membrane	enzyme	-2.776	0.000904
204659_s_at	GFER	growth factor, augmenter of liver regeneration	Nucleus	other	-1.458	0.000899
221521_s_at	GINS2	GINS complex subunit 2 (Psf2 homolog)	Nucleus	other	-2.468	0.000813
205490_x_at	GJB3	gap junction protein, beta 3, 31kDa	Plasma Membrane	transporter	-2.347	0.000845
219933_at	GLRX2	glutaredoxin 2	Cytoplasm	enzyme	-2.068	0.000813
203157_s_at	GLS	glutaminase	Cytoplasm	enzyme	-1.34	0.000987
213737_x_at	GOLGA8H (includes others)	Golgin subfamily A member 8-like protein 1-like	unknown	other	1.734	0.000816
208813_at	GOT1	glutamic-oxaloacetic transaminase 1, soluble (aspartate aminotransferase 1)	Cytoplasm	enzyme	-1.674	0.000813
202756_s_at	GPC1	glypican 1	Plasma Membrane	transmembrane receptor	-2.228	0.000813
201141_at	GPNMB	glycoprotein (transmembrane) nmb	Plasma Membrane	enzyme	-2.155	0.000813
238689_at	GPR110	G protein-coupled receptor 110	Plasma Membrane	G-protein coupled receptor	-3.328	0.000813
222155_s_at	GPR172A	G protein-coupled receptor 172A	Plasma Membrane	other	-2.181	0.000841
212070_at	GPR56	G protein-coupled receptor 56	Plasma Membrane	G-protein coupled receptor	-1.347	0.00092
212906_at	GRAMD1B	GRAM domain containing 1B	unknown	other	-1.889	0.00097
215075_s_at	GRB2	growth factor receptor-bound protein 2	Cytoplasm	other	-1.618	0.000909
223759_s_at	GSG2	germ cell associated 2 (haspin)	Nucleus	kinase	-1.538	0.000869
235387_at	GSTCD	glutathione S-transferase, C-terminal domain containing	unknown	enzyme	-2.069	0.000813
217751_at	GSTK1	glutathione S-transferase kappa 1	Cytoplasm	enzyme	-1.519	0.00096
1557915_s_at	GSTO1	glutathione S-transferase omega 1	Cytoplasm	enzyme	-1.833	0.000954
208066_s_at	GTF2B	general transcription factor IIB	Nucleus	transcription regulator	-1.573	0.000877
233173_x_at	GTF3C5	general transcription factor IIIC, polypeptide 5, 63kDa	Nucleus	transcription regulator	-1.76	0.000813
204317_at	GTSE1	G-2 and S-phase expressed 1	Cytoplasm	other	-2.248	0.000863
1558640_a_at	GUSBP1	glucuronidase, beta pseudogene 1	unknown	other	1.711	0.000886
201554_x_at	GYG1	glycogenin 1	Cytoplasm	enzyme	-1.732	0.000813
211997_x_at	H3F3A/H3F3B	H3 histone, family 3B (H3.3B)	Nucleus	other	-1.6	0.00086
227471_at	HACE1	HECT domain and ankyrin repeat containing, E3 ubiquitin protein ligase 1	unknown	enzyme	1.771	0.000945
223211_at	HACL1	2-hydroxyacyl-CoA lyase 1	Cytoplasm	enzyme	-2.042	0.000813
205524_s_at	HAPLN1	hyaluronan and proteoglycan link protein 1	Extracellular Space	other	-2.427	0.000904
203138_at	HAT1	histone acetyltransferase 1	Nucleus	enzyme	-2.501	0.000874
226308_at	HAUS8	HAUS augmin-like complex, subunit 8	Cytoplasm	other	-1.358	0.001
201145_at	HAX1	HCLS1 associated protein X-1	Nucleus	other	-2.088	0.000831
217683_at	HBE1	hemoglobin, epsilon 1	Cytoplasm	transporter	5.121	0.000893
200643_at	HDLBP	high density lipoprotein binding protein	Nucleus	transporter	-1.645	0.000917
215933_s_at	HHEX	hematopoietically expressed homeobox	Nucleus	transcription regulator	-2.783	0.000845
218280_x_at	HIST2H2AA3/HIST2H2AA4	histone cluster 2, H2aa3	Nucleus	other	2.476	0.000813
202708_s_at	HIST2H2BE (includes others)	histone cluster 2, H2be	Nucleus	other	2.196	0.000825
217478_s_at	HLA-DMA	major histocompatibility complex, class II, DM alpha	Plasma Membrane	transmembrane receptor	-3.685	0.000813
211990_at	HLA-DPA1	major histocompatibility complex, class II, DP alpha 1	Plasma Membrane	transmembrane receptor	-3.481	0.000813
211991_s_at	HLA-DPA1	major histocompatibility complex, class II, DP alpha 1	Plasma Membrane	transmembrane receptor	-3.62	0.000813
201137_s_at	HLA-DPB1	major histocompatibility complex, class II, DP beta 1	Plasma Membrane	transmembrane receptor	-1.951	0.000872
211656_x_at	HLA-DQB1 (includes others)	major histocompatibility complex, class II, DQ beta 1	Plasma Membrane	other	-2.762	0.000813
208894_at	HLA-DRA	major histocompatibility complex, class II, DR alpha	Plasma Membrane	transmembrane receptor	-6.714	0.000156
210982_s_at	HLA-DRA	major histocompatibility complex, class II, DR alpha	Plasma Membrane	transmembrane receptor	-5.778	0.000813
209312_x_at	HLA-DRB1 (includes EG:100332219)	major histocompatibility complex, class II, DR beta 1	Plasma Membrane	transmembrane receptor	-3.658	0.000813
215193_x_at	HLA-DRB1 (includes EG:100332219)	major histocompatibility complex, class II, DR beta 1	Plasma Membrane	transmembrane receptor	-4.729	0.000825
216508_x_at	HMGB1	high mobility group box 1	Nucleus	transcription regulator	-1.538	0.000813
218120_s_at	HMOX2	heme oxygenase (decycling) 2	Cytoplasm	enzyme	-2.118	0.000989
217755_at	HN1	hematological and neurological expressed 1	Nucleus	other	-2.302	0.000998
201277_s_at	HNRNPAB	heterogeneous nuclear ribonucleoprotein A/B	Nucleus	enzyme	-1.658	0.000841
205466_s_at	HS3ST1	heparan sulfate (glucosamine) 3-O-sulfotransferase 1	Cytoplasm	enzyme	-1.453	0.000989
202282_at	HSD17B10	hydroxysteroid (17-beta) dehydrogenase 10	Cytoplasm	enzyme	-1.756	0.000974
207180_s_at	HTATIP2	HIV-1 Tat interactive protein 2, 30kDa	Nucleus	transcription regulator	-1.849	0.000886
201193_at	IDH1	isocitrate dehydrogenase 1 (NADP+), soluble	Cytoplasm	enzyme	-2.103	0.000886
201422_at	IFI30	interferon, gamma-inducible protein 30	Cytoplasm	enzyme	-3.046	0.000813
214022_s_at	IFITM1	interferon induced transmembrane protein 1 (9-27)	Plasma Membrane	other	3.434	0.000813
206172_at	IL13RA2	interleukin 13 receptor, alpha 2	Plasma Membrane	transmembrane receptor	-1.882	0.000955
227997_at	IL17RD	interleukin 17 receptor D	Cytoplasm	other	4.654	0.000813
206569_at	IL24	interleukin 24	Extracellular Space	cytokine	-4.449	0.000813
212411_at	IMP4	IMP4, U3 small nucleolar ribonucleoprotein, homolog (yeast)	Nucleus	other	-2.093	0.000813
204698_at	ISG20	interferon stimulated exonuclease gene 20kDa	Nucleus	enzyme	-2.337	0.000813
203336_s_at	ITGB1BP1	integrin beta 1 binding protein 1	Plasma Membrane	other	-1.877	0.00092
204627_s_at	ITGB3	integrin, beta 3 (platelet glycoprotein IIIa, antigen CD61)	Plasma Membrane	transmembrane receptor	-3.09	0.000813
204628_s_at	ITGB3	integrin, beta 3 (platelet glycoprotein IIIa, antigen CD61)	Plasma Membrane	transmembrane receptor	-2.097	0.000813
212723_at	JMJD6	jumonji domain containing 6	Plasma Membrane	other	-1.966	0.000857
213478_at	KAZN	kazrin, periplakin interacting protein	Plasma Membrane	other	-2.119	0.000952
221584_s_at	KCNMA1	potassium large conductance calcium-activated channel, subfamily M, alpha member 1	Plasma Membrane	ion channel	1.621	0.00096
218474_s_at	KCTD5	potassium channel tetramerisation domain containing 5	Cytoplasm	other	-1.277	0.000841
209781_s_at	KHDRBS3	KH domain containing, RNA binding, signal transduction associated 3	Nucleus	other	-3.369	0.000813
205318_at	KIF5A	kinesin family member 5A	Cytoplasm	transporter	1.142	0.000877
203543_s_at	KLF9	Kruppel-like factor 9	Nucleus	transcription regulator	-3.14	0.000813
220239_at	KLHL7	kelch-like 7 (Drosophila)	Nucleus	other	-2.453	0.000963
206785_s_at	KLRC1	killer cell lectin-like receptor subfamily C, member 1	Plasma Membrane	transmembrane receptor	4.153	0.000813
213680_at	KRT6B	keratin 6B	Cytoplasm	other	-3.186	0.000813
1555673_at	KRTAP2-4 (includes others)	keratin associated protein 2-4	unknown	other	-2.339	0.000877
217388_s_at	KYNU	kynureninase	Cytoplasm	enzyme	-1.784	0.000993
1559224_at	LCE1E	late cornified envelope 1E	unknown	other	1.377	0.000869
221558_s_at	LEF1	lymphoid enhancer-binding factor 1	Nucleus	transcription regulator	-1.509	0.000872
202595_s_at	LEPROTL1	leptin receptor overlapping transcript-like 1	Plasma Membrane	other	-1.56	0.000813
200704_at	LITAF	lipopolysaccharide-induced TNF factor	Nucleus	transcription regulator	-1.422	0.000945
1554600_s_at	LMNA	lamin A/C	Nucleus	other	-2.43	0.000813
203411_s_at	LMNA	lamin A/C	Nucleus	other	-2.516	0.000813
210178_x_at	LOC100505793/SRSF10	serine/arginine-rich splicing factor 10	Nucleus	other	-2.252	0.000813
1557215_at	LOC100506433	hypothetical LOC100506433	unknown	other	1.56	0.000868
239329_at	LOC100507345	hypothetical LOC100507345	unknown	other	-1.043	0.00096
235191_at	LOC148189	hypothetical LOC148189	unknown	other	-1.302	0.000868
235707_at	LOC221710	hypothetical protein LOC221710	unknown	other	-2.666	0.000866
1562527_at	LOC283027	hypothetical protein LOC283027	unknown	other	3.327	0.000877
231024_at	LOC572558	hypothetical locus LOC572558	unknown	other	1.606	0.000866
228253_at	LOXL3	lysyl oxidase-like 3	Extracellular Space	enzyme	-1.972	0.00097
227889_at	LPCAT2	lysophosphatidylcholine acyltransferase 2	Cytoplasm	enzyme	-1.515	0.000845
216250_s_at	LPXN	leupaxin	Cytoplasm	other	-2.338	0.000813
235113_at	LRR1	leucine rich repeat protein 1	unknown	enzyme	-2.485	0.000841
209449_at	LSM2	LSM2 homolog, U6 small nuclear RNA associated (S. cerevisiae)	Nucleus	other	-2.748	0.000825
202145_at	LY6E	lymphocyte antigen 6 complex, locus E	Plasma Membrane	other	-2.226	0.000908
200900_s_at	M6PR	mannose-6-phosphate receptor (cation dependent)	Cytoplasm	transporter	-2.074	0.000989
206363_at	MAF	v-maf musculoaponeurotic fibrosarcoma oncogene homolog (avian)	Nucleus	transcription regulator	-3.673	0.000949
202655_at	MANF	mesencephalic astrocyte-derived neurotrophic factor	Extracellular Space	other	-1.527	0.000813
208785_s_at	MAP1LC3B	microtubule-associated protein 1 light chain 3 beta	Cytoplasm	other	-2.554	0.000845
203265_s_at	MAP2K4	mitogen-activated protein kinase kinase 4	Cytoplasm	kinase	-1.976	0.000851
229845_at	MAPKAP1	mitogen-activated protein kinase associated protein 1	Cytoplasm	other	-2.513	0.000813
200769_s_at	MAT2A	methionine adenosyltransferase II, alpha	Cytoplasm	enzyme	-1.537	0.000829
226238_at	MCEE	methylmalonyl CoA epimerase	Cytoplasm	enzyme	-1.828	0.000829
210983_s_at	MCM7	minichromosome maintenance complex component 7	Nucleus	enzyme	-2.269	0.000825
218438_s_at	MED28	mediator complex subunit 28	Nucleus	other	-2.089	0.000886
222867_s_at	MED31	mediator complex subunit 31	Nucleus	other	-1.701	0.000882
213126_at	MED8	mediator complex subunit 8	Nucleus	other	-1.659	0.000813
223369_at	METTL11A	methyltransferase like 11A	Nucleus	enzyme	-1.627	0.000813
212405_s_at	METTL13	methyltransferase like 13	unknown	enzyme	-1.596	0.00092
235177_at	METTL21A	methyltransferase like 21A	unknown	other	-2.538	0.000813
227055_at	METTL7B	methyltransferase like 7B	unknown	enzyme	-1.624	0.000877
222832_s_at	MFF	mitochondrial fission factor	Cytoplasm	other	-2.129	0.00097
212861_at	MFSD5	major facilitator superfamily domain containing 5	unknown	transporter	-1.926	0.000989
220698_at	MGC4294	hypothetical MGC4294	unknown	other	1.766	0.000866
204168_at	MGST2	microsomal glutathione S-transferase 2	Cytoplasm	enzyme	-1.355	0.000865
206560_s_at	MIA	melanoma inhibitory activity	Extracellular Space	other	-3.307	0.000813
55081_at	MICALL1	MICAL-like 1	Cytoplasm	other	-2.23	0.000987
203636_at	MID1	midline 1 (Opitz/BBB syndrome)	Nucleus	other	-1.549	0.000882
222530_s_at	MKKS	McKusick-Kaufman syndrome	Cytoplasm	other	-1.961	0.000886
218883_s_at	MLF1IP	MLF1 interacting protein	Nucleus	other	-1.864	0.000841
238025_at	MLKL	mixed lineage kinase domain-like	unknown	kinase	-1.355	0.000829
211071_s_at	MLLT11	myeloid/lymphoid or mixed-lineage leukemia (trithorax homolog, Drosophila); translocated to, 11	unknown	other	-1.759	0.000825
208167_s_at	MMP16	matrix metallopeptidase 16 (membrane-inserted)	Extracellular Space	peptidase	-2.064	0.000813
224535_s_at	MRP63	mitochondrial ribosomal protein 63	Cytoplasm	other	-2.213	0.000813
225201_s_at	MRPL14	mitochondrial ribosomal protein L14	Cytoplasm	other	-1.957	0.000865
217907_at	MRPL18	mitochondrial ribosomal protein L18	Cytoplasm	translation regulator	-1.692	0.000845
225315_at	MRPL21	mitochondrial ribosomal protein L21	Cytoplasm	other	-1.984	0.000813
221692_s_at	MRPL34	mitochondrial ribosomal protein L34	Cytoplasm	other	-2.156	0.000813
227186_s_at	MRPL41	mitochondrial ribosomal protein L41	Cytoplasm	other	-1.652	0.00085
225425_s_at	MRPL41	mitochondrial ribosomal protein L41	Cytoplasm	other	-1.252	0.000926
230027_s_at	MRPL43	mitochondrial ribosomal protein L43	Cytoplasm	translation regulator	-2.222	0.000857
223086_x_at	MRPL51	mitochondrial ribosomal protein L51	Cytoplasm	other	-1.281	0.000886
225797_at	MRPL54	mitochondrial ribosomal protein L54	Cytoplasm	other	-1.937	0.000813
225719_s_at	MRPL55	mitochondrial ribosomal protein L55	Cytoplasm	other	-1.749	0.000813
211595_s_at	MRPS11	mitochondrial ribosomal protein S11	Cytoplasm	other	-1.845	0.000813
226296_s_at	MRPS15	mitochondrial ribosomal protein S15	Cytoplasm	other	-1.73	0.000982
223156_at	MRPS23	mitochondrial ribosomal protein S23	Cytoplasm	other	-2.235	0.000946
216862_s_at	MTCP1NB	mature T-cell proliferation 1 neighbor	unknown	other	-1.416	0.000872
210212_x_at	MTCP1NB	mature T-cell proliferation 1 neighbor	unknown	other	-1.283	0.000987
214364_at	MTERFD2	MTERF domain containing 2	unknown	other	-1.412	0.000993
225341_at	MTERFD3	MTERF domain containing 3	Cytoplasm	transcription regulator	-2.11	0.000813
225206_s_at	MTRF1L	mitochondrial translational release factor 1-like	Cytoplasm	translation regulator	-1.624	0.000829
233803_s_at	MYBBP1A	MYB binding protein (P160) 1a	Nucleus	transcription regulator	-1.496	0.000886
203025_at	NAA10	N(alpha)-acetyltransferase 10, NatA catalytic subunit	Nucleus	enzyme	-2.254	0.000895
223040_at	NAA20	N(alpha)-acetyltransferase 20, NatB catalytic subunit	Cytoplasm	enzyme	-1.686	0.000813
212993_at	NACC2	NACC family member 2, BEN and BTB (POZ) domain containing	Nucleus	transcription regulator	-2.028	0.000893
1561691_at	NCRNA00326	non-protein coding RNA 326	unknown	other	-3.583	0.000893
220864_s_at	NDUFA13	NADH dehydrogenase (ubiquinone) 1 alpha subcomplex, 13	Cytoplasm	enzyme	-1.502	0.000886
208969_at	NDUFA9	NADH dehydrogenase (ubiquinone) 1 alpha subcomplex, 9, 39kDa	Cytoplasm	enzyme	-1.27	0.000868
223112_s_at	NDUFB10	NADH dehydrogenase (ubiquinone) 1 beta subcomplex, 10, 22kDa	Cytoplasm	enzyme	-1.591	0.000863
218320_s_at	NDUFB11	NADH dehydrogenase (ubiquinone) 1 beta subcomplex, 11, 17.3kDa	Cytoplasm	enzyme	-1.39	0.000997
211752_s_at	NDUFS7	NADH dehydrogenase (ubiquinone) Fe-S protein 7, 20kDa (NADH-coenzyme Q reductase)	Cytoplasm	enzyme	-1.592	0.000813
218678_at	NES	nestin	Cytoplasm	other	-1.34	0.000865
212133_at	NIPA2	non imprinted in Prader-Willi/Angelman syndrome 2	Cytoplasm	other	-2.032	0.000845
222684_s_at	NOL10	nucleolar protein 10	Nucleus	other	-1.727	0.000813
211949_s_at	NOLC1	nucleolar and coiled-body phosphoprotein 1	Nucleus	other	-2.355	0.000814
205895_s_at	NOLC1	nucleolar and coiled-body phosphoprotein 1	Nucleus	other	-1.879	0.00097
214427_at	NOP2	NOP2 nucleolar protein homolog (yeast)	Nucleus	other	-1.566	0.000825
200874_s_at	NOP56	NOP56 ribonucleoprotein homolog (yeast)	Nucleus	other	-1.961	0.000851
227067_x_at	NOTCH2NL	notch 2 N-terminal like	unknown	other	-1.582	0.000845
210519_s_at	NQO1	NAD(P)H dehydrogenase, quinone 1	Cytoplasm	enzyme	-3.966	0.000813
203814_s_at	NQO2	NAD(P)H dehydrogenase, quinone 2	Cytoplasm	enzyme	-2.402	0.000813
222877_at	NRP2	neuropilin 2	Plasma Membrane	kinase	-2.825	0.000877
232520_s_at	NSFL1C	NSFL1 (p97) cofactor (p47)	Cytoplasm	other	-1.368	0.00091
206323_x_at	OPHN1	oligophrenin 1	Cytoplasm	other	2.721	0.000813
222327_x_at	OR7E156P	olfactory receptor, family 7, subfamily E, member 156 pseudogene	unknown	other	-1.999	0.000852
205085_at	ORC1	origin recognition complex, subunit 1	Nucleus	other	-2.724	0.000955
211212_s_at	ORC5	origin recognition complex, subunit 5	Nucleus	other	-2.789	0.000813
218196_at	OSTM1	osteopetrosis associated transmembrane protein 1	Plasma Membrane	other	-1.878	0.000813
228245_s_at	OVOS/OVOS2	ovostatin 2	unknown	other	-4.713	0.000813
227935_s_at	PCGF5	polycomb group ring finger 5	Cytoplasm	other	-2.326	0.00092
205825_at	PCSK1	proprotein convertase subtilisin/kexin type 1	Extracellular Space	peptidase	2.55	0.000886
207668_x_at	PDIA6	protein disulfide isomerase family A, member 6	Cytoplasm	enzyme	-1.471	0.000813
200787_s_at	PEA15	phosphoprotein enriched in astrocytes 15	Cytoplasm	transporter	-2.262	0.000915
221142_s_at	PECR	peroxisomal trans-2-enoyl-CoA reductase	Cytoplasm	enzyme	-1.601	0.00096
218472_s_at	PELO	pelota homolog (Drosophila)	Nucleus	other	-1.958	0.000813
202846_s_at	PIGC	phosphatidylinositol glycan anchor biosynthesis, class C	Cytoplasm	enzyme	-1.055	0.000989
209625_at	PIGH	phosphatidylinositol glycan anchor biosynthesis, class H	Cytoplasm	enzyme	-1.884	0.000825
209998_at	PIGO	phosphatidylinositol glycan anchor biosynthesis, class O	Cytoplasm	enzyme	-1.451	0.000851
1563111_a_at	PIGX	phosphatidylinositol glycan anchor biosynthesis, class X	Cytoplasm	other	-2.367	0.000946
207469_s_at	PIR	pirin (iron-binding nuclear protein)	Nucleus	transcription regulator	-5.09	0.000813
219155_at	PITPNC1	phosphatidylinositol transfer protein, cytoplasmic 1	Cytoplasm	transporter	-1.797	0.000813
224752_at	PL-5283	PL-5283 protein	unknown	other	-1.779	0.000825
211088_s_at	PLK4	polo-like kinase 4	Cytoplasm	kinase	-2.116	0.000813
222449_at	PMEPA1	prostate transmembrane protein, androgen induced 1	Plasma Membrane	other	-2.587	0.000997
203201_at	PMM2	phosphomannomutase 2	Cytoplasm	enzyme	-1.988	0.00086
212088_at	PMPCA	peptidase (mitochondrial processing) alpha	Cytoplasm	peptidase	-1.173	0.00097
225298_at	PNKD	paroxysmal nonkinesigenic dyskinesia	Nucleus	other	-1.943	0.000813
212782_x_at	POLR2J	polymerase (RNA) II (DNA directed) polypeptide J, 13.3kDa	Nucleus	enzyme	-1.861	0.000825
218866_s_at	POLR3K	polymerase (RNA) III (DNA directed) polypeptide K, 12.3 kDa	Nucleus	transcription regulator	-2.513	0.000813
210910_s_at	POMZP3	POM121 and ZP3 fusion	Nucleus	other	-2.07	0.000825
219926_at	POPDC3	popeye domain containing 3	unknown	other	-1.873	0.000813
236044_at	PPAPDC1A	phosphatidic acid phosphatase type 2 domain containing 1A	unknown	phosphatase	-1.677	0.000825
208510_s_at	PPARG	peroxisome proliferator-activated receptor gamma	Nucleus	ligand-dependent nuclear receptor	-4.695	0.000813
204228_at	PPIH	peptidylprolyl isomerase H (cyclophilin H)	Nucleus	enzyme	-1.379	0.000825
209296_at	PPM1B	protein phosphatase, Mg2+/Mn2+ dependent, 1B	unknown	phosphatase	-1.268	0.00092
201214_s_at	PPP1R7	protein phosphatase 1, regulatory (inhibitor) subunit 7	Nucleus	phosphatase	-1.735	0.000845
213465_s_at	PPP1R7	protein phosphatase 1, regulatory (inhibitor) subunit 7	Nucleus	phosphatase	-2.249	0.000857
200975_at	PPT1	palmitoyl-protein thioesterase 1	Cytoplasm	enzyme	-1.364	0.000886
1555781_at	PQLC2	PQ loop repeat containing 2	unknown	other	-2.086	0.000813
217861_s_at	PREB	prolactin regulatory element binding	Nucleus	transcription regulator	-2.263	0.000813
202545_at	PRKCD	protein kinase C, delta	Cytoplasm	kinase	-2.45	0.000865
215707_s_at	PRNP	prion protein	Plasma Membrane	other	-1.843	0.000813
201274_at	PSMA5	proteasome (prosome, macropain) subunit, alpha type, 5	Cytoplasm	peptidase	-2.051	0.000813
201400_at	PSMB3	proteasome (prosome, macropain) subunit, beta type, 3	Cytoplasm	peptidase	-1.887	0.000813
201199_s_at	PSMD1	proteasome (prosome, macropain) 26S subunit, non-ATPase, 1	Cytoplasm	other	-2.156	0.000813
208777_s_at	PSMD11	proteasome (prosome, macropain) 26S subunit, non-ATPase, 11	Cytoplasm	other	-1.943	0.000813
207805_s_at	PSMD9	proteasome (prosome, macropain) 26S subunit, non-ATPase, 9	Cytoplasm	transcription regulator	-1.732	0.00085
226574_at	PSPC1	paraspeckle component 1	Nucleus	other	-2.058	0.000952
200732_s_at	PTP4A1	protein tyrosine phosphatase type IVA, member 1	Cytoplasm	phosphatase	-1.731	0.000841
228014_at	PTRH1	peptidyl-tRNA hydrolase 1 homolog (S. cerevisiae)	Cytoplasm	enzyme	-1.751	0.000895
216283_s_at	PVR	poliovirus receptor	Plasma Membrane	other	-1.902	0.000857
212012_at	PXDN	peroxidasin homolog (Drosophila)	Extracellular Space	enzyme	4.186	0.000813
208730_x_at	RAB2A	RAB2A, member RAS oncogene family	Cytoplasm	enzyme	1.307	0.000909
203573_s_at	RABGGTA	Rab geranylgeranyltransferase, alpha subunit	unknown	enzyme	-1.313	0.000877
220500_s_at	RABL2B	RAB, member of RAS oncogene family-like 2B	unknown	enzyme	-1.237	0.000993
209965_s_at	RAD51L3	RAD51-like 3 (S. cerevisiae)	Nucleus	enzyme	-1.628	0.000873
205130_at	RAGE	renal tumor antigen	Plasma Membrane	kinase	-3.168	0.000813
223425_at	RAVER1	ribonucleoprotein, PTB-binding 1	Nucleus	other	-1.444	0.000813
208984_x_at	RBM10	RNA binding motif protein 10	Nucleus	other	-2.008	0.000813
225751_at	RBM17	RNA binding motif protein 17	Nucleus	other	-1.722	0.000904
205740_s_at	RBM42	RNA binding motif protein 42	unknown	other	-1.645	0.000813
209487_at	RBPMS	RNA binding protein with multiple splicing	unknown	transcription regulator	-3.659	0.000813
209488_s_at	RBPMS	RNA binding protein with multiple splicing	unknown	transcription regulator	-4.001	0.000813
208370_s_at	RCAN1	regulator of calcineurin 1	Nucleus	transcription regulator	-2.224	0.000909
1053_at	RFC2	replication factor C (activator 1) 2, 40kDa	Nucleus	other	-1.864	0.000813
204023_at	RFC4	replication factor C (activator 1) 4, 37kDa	Nucleus	other	-1.525	0.000825
203210_s_at	RFC5	replication factor C (activator 1) 5, 36.5kDa	Nucleus	enzyme	-1.851	0.000813
209324_s_at	RGS16	regulator of G-protein signaling 16	Cytoplasm	other	-1.496	0.000899
204337_at	RGS4	regulator of G-protein signaling 4	Cytoplasm	other	5.137	0.000813
204339_s_at	RGS4	regulator of G-protein signaling 4	Cytoplasm	other	2.646	0.000813
222815_at	RLIM	ring finger protein, LIM domain interacting	Nucleus	enzyme	-2.334	0.000813
203022_at	RNASEH2A	ribonuclease H2, subunit A	Nucleus	enzyme	-1.906	0.000854
224186_s_at	RNF123	ring finger protein 123	Cytoplasm	other	-1.754	0.000825
210932_s_at	RNF6	ring finger protein (C3H2C3 type) 6	Nucleus	transcription regulator	-2.578	0.000857
221909_at	RNFT2	ring finger protein, transmembrane 2	unknown	other	-1.519	0.000866
231535_x_at	ROPN1	rhophilin associated tail protein 1	Cytoplasm	other	-3.202	0.000813
224191_x_at	ROPN1	rhophilin associated tail protein 1	Cytoplasm	other	-2.801	0.000874
218842_at	RPAP3	RNA polymerase II associated protein 3	unknown	enzyme	-1.696	0.000993
229420_at	RPL23A	ribosomal protein L23a	Cytoplasm	other	4.047	0.000841
219143_s_at	RPP25	ribonuclease P/MRP 25kDa subunit	Nucleus	other	-2.31	0.000813
203379_at	RPS6KA1	ribosomal protein S6 kinase, 90kDa, polypeptide 1	Cytoplasm	kinase	-3.02	0.000813
222514_at	RRAGC	Ras-related GTP binding C	Cytoplasm	enzyme	-1.488	0.000831
225788_at	RRP36	ribosomal RNA processing 36 homolog (S. cerevisiae)	Nucleus	other	-1.88	0.000865
232231_at	RUNX2	runt-related transcription factor 2	Nucleus	transcription regulator	2.73	0.000857
204197_s_at	RUNX3	runt-related transcription factor 3	Nucleus	transcription regulator	-2.259	0.000872
202598_at	S100A13	S100 calcium binding protein A13	Cytoplasm	other	-1.658	0.000926
209686_at	S100B	S100 calcium binding protein B	Cytoplasm	other	-2.295	0.000813
204351_at	S100P	S100 calcium binding protein P	Cytoplasm	other	-3.781	0.000813
201543_s_at	SAR1A	SAR1 homolog A (S. cerevisiae)	Cytoplasm	enzyme	-1.529	0.000813
231894_at	SARS	seryl-tRNA synthetase	Cytoplasm	enzyme	-1.777	0.000825
218681_s_at	SDF2L1	stromal cell-derived factor 2-like 1	Cytoplasm	other	-2.413	0.000946
212311_at	SEL1L3	sel-1 suppressor of lin-12-like 3 (C. elegans)	unknown	other	-2.877	0.000813
223209_s_at	SELS	selenoprotein S	Cytoplasm	other	-1.276	0.000877
57703_at	SENP5	SUMO1/sentrin specific peptidase 5	unknown	peptidase	-1.721	0.000872
231628_s_at	SERPINB6	serpin peptidase inhibitor, clade B (ovalbumin), member 6	Cytoplasm	other	9.444	0.000813
205576_at	SERPIND1	serpin peptidase inhibitor, clade D (heparin cofactor), member 1	Extracellular Space	other	-2.666	0.000813
206554_x_at	SETMAR	SET domain and mariner transposase fusion gene	unknown	enzyme	-1.725	0.000886
221269_s_at	SH3BGRL3	SH3 domain binding glutamic acid-rich protein like 3	Nucleus	other	-1.643	0.000866
223290_at	SH3BP1	SH3-domain binding protein 1	unknown	other	-1.4	0.000915
230493_at	SHISA2	shisa homolog 2 (Xenopus laevis)	unknown	other	-5.776	0.000813
209980_s_at	SHMT1	serine hydroxymethyltransferase 1 (soluble)	Cytoplasm	enzyme	-2.156	0.000813
214484_s_at	SIGMAR1	sigma non-opioid intracellular receptor 1	Plasma Membrane	G-protein coupled receptor	-2.117	0.000972
202897_at	SIRPA	signal-regulatory protein alpha	Plasma Membrane	phosphatase	-1.425	0.00086
205856_at	SLC14A1	solute carrier family 14 (urea transporter), member 1 (Kidd blood group)	Plasma Membrane	transporter	2.782	0.000813
229151_at	SLC14A1	solute carrier family 14 (urea transporter), member 1 (Kidd blood group)	Plasma Membrane	transporter	1.785	0.000851
209610_s_at	SLC1A4	solute carrier family 1 (glutamate/neutral amino acid transporter), member 4	Plasma Membrane	transporter	-3.973	0.000813
212810_s_at	SLC1A4	solute carrier family 1 (glutamate/neutral amino acid transporter), member 4	Plasma Membrane	transporter	-2.33	0.000993
218653_at	SLC25A15	solute carrier family 25 (mitochondrial carrier; ornithine transporter) member 15	Cytoplasm	transporter	-1.764	0.000825
32091_at	SLC25A44	solute carrier family 25, member 44	Cytoplasm	transporter	-1.754	0.000813
202433_at	SLC35B1	solute carrier family 35, member B1	Cytoplasm	transporter	-1.768	0.000866
219869_s_at	SLC39A8	solute carrier family 39 (zinc transporter), member 8	Extracellular Space	transporter	-2.128	0.000825
204087_s_at	SLC5A6	solute carrier family 5 (sodium-dependent vitamin transporter), member 6	Plasma Membrane	transporter	-1.43	0.000893
207528_s_at	SLC7A11	solute carrier family 7, (cationic amino acid transporter, y+ system) member 11	Plasma Membrane	transporter	-3.616	0.000813
217678_at	SLC7A11	solute carrier family 7, (cationic amino acid transporter, y+ system) member 11	Plasma Membrane	transporter	-3.174	0.000813
209921_at	SLC7A11	solute carrier family 7, (cationic amino acid transporter, y+ system) member 11	Plasma Membrane	transporter	-3.073	0.000917
203578_s_at	SLC7A6	solute carrier family 7 (cationic amino acid transporter, y+ system), member 6	Plasma Membrane	transporter	-2.081	0.00092
204466_s_at	SNCA	synuclein, alpha (non A4 component of amyloid precursor)	Cytoplasm	other	-2.592	0.000825
213493_at	SNED1	sushi, nidogen and EGF-like domains 1	Plasma Membrane	other	1.845	0.000845
218391_at	SNF8	SNF8, ESCRT-II complex subunit, homolog (S. cerevisiae)	Cytoplasm	enzyme	-1.675	0.000825
218493_at	SNRNP25	small nuclear ribonucleoprotein 25kDa (U11/U12)	Nucleus	other	-2.485	0.000829
212438_at	SNRNP27	small nuclear ribonucleoprotein 27kDa (U4/U6.U5)	Nucleus	other	-1.707	0.000869
201770_at	SNRPA	small nuclear ribonucleoprotein polypeptide A	Nucleus	other	-1.613	0.000982
218404_at	SNX10	sorting nexin 10	Cytoplasm	transporter	-1.951	0.000813
228231_at	SNX8	sorting nexin 8	Cytoplasm	transporter	-1.379	0.000915
200642_at	SOD1	superoxide dismutase 1, soluble	Cytoplasm	enzyme	-1.955	0.000841
209842_at	SOX10	SRY (sex determining region Y)-box 10	Nucleus	transcription regulator	-2.913	0.00086
201417_at	SOX4	SRY (sex determining region Y)-box 4	Nucleus	transcription regulator	2.391	0.000813
202936_s_at	SOX9	SRY (sex determining region Y)-box 9	Nucleus	transcription regulator	5.943	0.000815
222154_s_at	SPATS2L	spermatogenesis associated, serine-rich 2-like	unknown	other	-1.596	0.000829
219257_s_at	SPHK1	sphingosine kinase 1	Cytoplasm	kinase	-1.156	0.000999
209875_s_at	SPP1	secreted phosphoprotein 1	Extracellular Space	cytokine	-3.515	0.000813
203458_at	SPR	sepiapterin reductase (7,8-dihydrobiopterin:NADP+ oxidoreductase)	Cytoplasm	enzyme	-1.76	0.000915
201516_at	SRM	spermidine synthase	Cytoplasm	enzyme	-1.841	0.000813
208803_s_at	SRP72	signal recognition particle 72kDa	Nucleus	kinase	-2.187	0.000989
213608_s_at	SRRD	SRR1 domain containing	unknown	other	-1.769	0.000813
201698_s_at	SRSF9	serine/arginine-rich splicing factor 9	Nucleus	enzyme	-1.781	0.000989
1554114_s_at	SSH2	slingshot homolog 2 (Drosophila)	Cytoplasm	phosphatase	-1.525	0.000813
210378_s_at	SSNA1	Sjogren syndrome nuclear autoantigen 1	Plasma Membrane	other	-1.784	0.000904
201004_at	SSR4	signal sequence receptor, delta (translocon-associated protein delta)	Cytoplasm	other	-1.304	0.000896
200956_s_at	SSRP1	structure specific recognition protein 1	Nucleus	other	-1.687	0.00096
232353_s_at	STYXL1	serine/threonine/tyrosine interacting-like 1	unknown	phosphatase	-1.679	0.000813
208739_x_at	SUMO2	SMT3 suppressor of mif two 3 homolog 2 (S. cerevisiae)	Nucleus	other	-1.993	0.000869
223811_s_at	SUN1	Sad1 and UNC84 domain containing 1	Nucleus	other	-2.087	0.000813
221069_s_at	TACO1	translational activator of mitochondrially encoded cytochrome c oxidase I	Cytoplasm	other	-1.398	0.000865
1558136_s_at	TAF11	TAF11 RNA polymerase II, TATA box binding protein (TBP)-associated factor, 28kDa	Nucleus	transcription regulator	-2.221	0.000872
216941_s_at	TAF1B	TATA box binding protein (TBP)-associated factor, RNA polymerase I, B, 63kDa	Nucleus	transcription regulator	-1.487	0.000841
204877_s_at	TAOK2	TAO kinase 2	Cytoplasm	kinase	-1.687	0.000813
223461_at	TBC1D7	TBC1 domain family, member 7	Cytoplasm	other	-1.37	0.000872
208398_s_at	TBPL1	TBP-like 1	Nucleus	transcription regulator	-1.458	0.000886
223274_at	TCF19	transcription factor 19	Nucleus	transcription regulator	-1.61	0.000999
212386_at	TCF4	transcription factor 4	Nucleus	transcription regulator	4.165	0.000813
213891_s_at	TCF4	transcription factor 4	Nucleus	transcription regulator	4.288	0.00086
212382_at	TCF4	transcription factor 4	Nucleus	transcription regulator	2.935	0.000893
212387_at	TCF4	transcription factor 4	Nucleus	transcription regulator	3.789	0.000945
229790_at	TERF2	telomeric repeat binding factor 2	Nucleus	other	-1.785	0.000813
212083_at	TEX261	testis expressed 261	Extracellular Space	other	-1.841	0.000866
1553394_a_at	TFAP2B	transcription factor AP-2 beta (activating enhancer binding protein 2 beta)	Nucleus	transcription regulator	-2.037	0.000993
209278_s_at	TFPI2	tissue factor pathway inhibitor 2	Extracellular Space	other	-2.187	0.000813
218996_at	TFPT	TCF3 (E2A) fusion partner (in childhood Leukemia)	Nucleus	other	-1.854	0.000813
208249_s_at	TGDS	TDP-glucose 4,6-dehydratase	unknown	enzyme	-1.411	0.000998
211258_s_at	TGFA	transforming growth factor, alpha	Extracellular Space	growth factor	-2.523	0.000813
1555764_s_at	TIMM10	translocase of inner mitochondrial membrane 10 homolog (yeast)	Cytoplasm	transporter	-1.798	0.001
225535_s_at	TIMM23	translocase of inner mitochondrial membrane 23 homolog (yeast)	Cytoplasm	transporter	-1.844	0.000877
218118_s_at	TIMM23	translocase of inner mitochondrial membrane 23 homolog (yeast)	Cytoplasm	transporter	-2.244	0.000904
224913_s_at	TIMM50	translocase of inner mitochondrial membrane 50 homolog (S. cerevisiae)	Cytoplasm	phosphatase	-1.502	0.000902
201147_s_at	TIMP3	TIMP metallopeptidase inhibitor 3	Extracellular Space	other	-2.624	0.000813
201149_s_at	TIMP3	TIMP metallopeptidase inhibitor 3	Extracellular Space	other	-3.046	0.000813
201150_s_at	TIMP3	TIMP metallopeptidase inhibitor 3	Extracellular Space	other	-2.351	0.000813
1554351_a_at	TIPRL	TIP41, TOR signaling pathway regulator-like (S. cerevisiae)	unknown	other	-1.972	0.000813
202338_at	TK1	thymidine kinase 1, soluble	Cytoplasm	kinase	-1.774	0.000813
206472_s_at	TLE3	transducin-like enhancer of split 3 (E(sp1) homolog, Drosophila)	Nucleus	other	-1.463	0.000869
224341_x_at	TLR4	toll-like receptor 4	Plasma Membrane	transmembrane receptor	-3.349	0.000813
232068_s_at	TLR4	toll-like receptor 4	Plasma Membrane	transmembrane receptor	-3.352	0.000893
200803_s_at	TMBIM6	transmembrane BAX inhibitor motif containing 6	Nucleus	other	-1.471	0.000868
224321_at	TMEFF2	transmembrane protein with EGF-like and two follistatin-like domains 2	Plasma Membrane	other	5.418	0.000993
217882_at	TMEM111	transmembrane protein 111	unknown	other	-1.616	0.00092
219460_s_at	TMEM127	transmembrane protein 127	unknown	other	-1.527	0.000829
228505_s_at	TMEM170A	transmembrane protein 170A	unknown	other	-2.317	0.000813
225375_at	TMEM199	transmembrane protein 199	unknown	other	-2.259	0.000845
236219_at	TMEM20	transmembrane protein 20	unknown	other	-2.382	0.000813
221597_s_at	TMEM208	transmembrane protein 208	unknown	other	-1.736	0.000813
221512_at	TMEM222	transmembrane protein 222	unknown	other	-1.201	0.000866
212281_s_at	TMEM97	transmembrane protein 97	Extracellular Space	other	-1.262	0.000868
217269_s_at	TMPRSS15	transmembrane protease, serine 15	Extracellular Space	peptidase	3.433	0.000857
201580_s_at	TMX4	thioredoxin-related transmembrane protein 4	Cytoplasm	enzyme	-2.246	0.000971
210405_x_at	TNFRSF10B	tumor necrosis factor receptor superfamily, member 10b	Plasma Membrane	transmembrane receptor	-1.239	0.000868
222474_s_at	TOMM22	translocase of outer mitochondrial membrane 22 homolog (yeast)	Cytoplasm	transporter	-2.839	0.000949
202348_s_at	TOR1A	torsin family 1, member A (torsin A)	Cytoplasm	peptidase	-1.702	0.000813
218459_at	TOR3A	torsin family 3, member A	unknown	enzyme	-2.51	0.000845
203786_s_at	TPD52L1	tumor protein D52-like 1	Cytoplasm	other	-1.751	0.000813
210372_s_at	TPD52L1	tumor protein D52-like 1	Cytoplasm	other	-3.235	0.00096
58308_at	TRIM62	tripartite motif containing 62	unknown	other	-1.715	0.000915
209129_at	TRIP6	thyroid hormone receptor interactor 6	Extracellular Space	cytokine	-1.213	0.00092
201504_s_at	TSN	translin	Nucleus	other	-2.444	0.000813
230626_at	TSPAN12	tetraspanin 12	Plasma Membrane	transmembrane receptor	-3.642	0.000904
217979_at	TSPAN13	tetraspanin 13	Plasma Membrane	other	-2.488	0.000915
200973_s_at	TSPAN3	tetraspanin 3	Plasma Membrane	other	-1.338	0.000845
233999_s_at	TTC26	tetratricopeptide repeat domain 26	unknown	other	-1.614	0.000845
213726_x_at	TUBB2C	tubulin, beta 2C	Cytoplasm	other	-2.421	0.000825
208977_x_at	TUBB2C	tubulin, beta 2C	Cytoplasm	other	-2.425	0.000873
202154_x_at	TUBB3	tubulin, beta 3	Cytoplasm	other	-2.599	0.000813
213476_x_at	TUBB3	tubulin, beta 3	Cytoplasm	other	-1.935	0.000909
201714_at	TUBG1	tubulin, gamma 1	Cytoplasm	other	-2.229	0.000813
203272_s_at	TUSC2	tumor suppressor candidate 2	Nucleus	other	-1.554	0.000845
211758_x_at	TXNDC9	thioredoxin domain containing 9	unknown	other	-1.419	0.000813
201009_s_at	TXNIP	thioredoxin interacting protein	Cytoplasm	other	3.583	0.000813
201010_s_at	TXNIP	thioredoxin interacting protein	Cytoplasm	other	4.236	0.000813
238462_at	UBASH3B	ubiquitin associated and SH3 domain containing B	unknown	enzyme	-2.756	0.000813
228353_x_at	UBASH3B	ubiquitin associated and SH3 domain containing B	unknown	enzyme	-1.766	0.000877
201898_s_at	UBE2A	ubiquitin-conjugating enzyme E2A	Cytoplasm	enzyme	-2.006	0.000857
200669_s_at	UBE2D3	ubiquitin-conjugating enzyme E2D 3	unknown	enzyme	-1.626	0.000813
225783_at	UBE2F	ubiquitin-conjugating enzyme E2F (putative)	Cytoplasm	enzyme	-1.953	0.000813
225787_at	UBE2F	ubiquitin-conjugating enzyme E2F (putative)	Cytoplasm	enzyme	-2.71	0.000813
226005_at	UBE2G1	ubiquitin-conjugating enzyme E2G 1	Cytoplasm	enzyme	-1.081	0.000949
1557053_s_at	UBE2G2	ubiquitin-conjugating enzyme E2G 2	Cytoplasm	enzyme	-1.39	0.000825
223229_at	UBE2T	ubiquitin-conjugating enzyme E2T (putative)	Nucleus	enzyme	-2.71	0.000813
227919_at	UCA1	urothelial cancer associated 1 (non-protein coding)	unknown	other	-1.889	0.000813
209103_s_at	UFD1L	ubiquitin fusion degradation 1 like (yeast)	Cytoplasm	peptidase	-1.619	0.000813
208358_s_at	UGT8	UDP glycosyltransferase 8	Cytoplasm	enzyme	-1.345	0.000813
202706_s_at	UMPS	uridine monophosphate synthetase	Cytoplasm	enzyme	-1.586	0.000857
215165_x_at	UMPS	uridine monophosphate synthetase	Cytoplasm	enzyme	-1.817	0.000961
203234_at	UPP1	uridine phosphorylase 1	Cytoplasm	enzyme	-2.693	0.000872
208909_at	UQCRFS1	ubiquinol-cytochrome c reductase, Rieske iron-sulfur polypeptide 1	Cytoplasm	enzyme	-2.201	0.000813
203031_s_at	UROS	uroporphyrinogen III synthase	Cytoplasm	enzyme	-1.55	0.000993
237465_at	USP53	ubiquitin specific peptidase 53	unknown	enzyme	-3.955	0.000813
218235_s_at	UTP11L	UTP11-like, U3 small nucleolar ribonucleoprotein, (yeast)	Nucleus	other	-2.139	0.000877
221513_s_at	UTP14A	UTP14, U3 small nucleolar ribonucleoprotein, homolog A (yeast)	Nucleus	other	-1.839	0.000993
204620_s_at	VCAN	versican	Extracellular Space	other	3.908	0.000813
204619_s_at	VCAN	versican	Extracellular Space	other	3.164	0.000825
215646_s_at	VCAN	versican	Extracellular Space	other	2.861	0.000857
221731_x_at	VCAN	versican	Extracellular Space	other	3.536	0.000865
208649_s_at	VCP	valosin containing protein	Cytoplasm	enzyme	-1.781	0.000865
205019_s_at	VIPR1	vasoactive intestinal peptide receptor 1	Plasma Membrane	G-protein coupled receptor	-1.07	0.00092
225378_at	VPS37A	vacuolar protein sorting 37 homolog A (S. cerevisiae)	Cytoplasm	other	-2.126	0.000963
200629_at	WARS	tryptophanyl-tRNA synthetase	Cytoplasm	enzyme	-1.709	0.000825
203597_s_at	WBP4	WW domain binding protein 4 (formin binding protein 21)	Cytoplasm	other	-2.261	0.000825
238677_at	WDR36	WD repeat domain 36	unknown	other	-1.081	0.000998
202134_s_at	WWTR1	WW domain containing transcription regulator 1	Nucleus	transcription regulator	-2.11	0.000813
217784_at	YKT6	YKT6 v-SNARE homolog (S. cerevisiae)	Cytoplasm	enzyme	-1.67	0.000893
222430_s_at	YTHDF2	YTH domain family, member 2	unknown	other	-1.497	0.000868
208743_s_at	YWHAB	tyrosine 3-monooxygenase/tryptophan 5-monooxygenase activation protein, beta polypeptide	Cytoplasm	other	-1.838	0.00092
228970_at	ZBTB8OS	zinc finger and BTB domain containing 8 opposite strand	unknown	other	-1.671	0.000845
226108_at	ZC3H18	zinc finger CCCH-type containing 18	unknown	other	-1.406	0.000825
223107_s_at	ZCCHC17	zinc finger, CCHC domain containing 17	Nucleus	other	-1.957	0.000813
223108_s_at	ZCCHC17	zinc finger, CCHC domain containing 17	Nucleus	other	-2.089	0.000813
214310_s_at	ZFPL1	zinc finger protein-like 1	Cytoplasm	other	-1.879	0.000854
57539_at	ZGPAT	zinc finger, CCCH-type with G patch domain	Nucleus	transcription regulator	-1.654	0.000987
210290_at	ZNF174	zinc finger protein 174	Nucleus	transcription regulator	-2.469	0.000813
47571_at	ZNF236	zinc finger protein 236	Nucleus	transcription regulator	2.307	0.000813
217185_s_at	ZNF259	zinc finger protein 259	Nucleus	other	-2.153	0.000917
214714_at	ZNF394	zinc finger protein 394	Nucleus	transcription regulator	-1.697	0.000886
218059_at	ZNF706	zinc finger protein 706	unknown	other	-2.849	0.000825
