# Supplementary material for: Dissection of stromal and cancer cell-derived signals in melanoma xenografts before and after treatment with DMXAA
Source: Br J Cancer. 2012 Mar 13;106(6):1134–47. doi: 10.1038/bjc.2012.63 (PMC3304430; doi:10.1038/bjc.2012.63)
Supplement: Supplementary Table 5 [file bjc201263x8.xls]

## Sheet: KH_LMC_Suppl File 5
RNAs encoding proteins secreted into the extracellular space	membrane receptor	extracellular space gene's encoded protein	membrane receptor gene's encoded protein	extracellular space gene expressed in stromal cells (untreated)	extracellular space gene expressed in A375 cells (untreated)	membrane receptor gene expressed in stromal cells (untreated)	membrane receptor gene expressed in A375 cells (untreated)	extracellular space gene expressed in stromal cells (treated)	extracellular space gene expressed in A375 cells (treated)	membrane receptor gene expressed in stromal cells (treated)	membrane receptor gene expressed in A375 cells (treated)
AMH	ACVR1	growth factor	kinase	1	0	1	1	1	0	1	1
AMH	AMHR2	growth factor	kinase	1	0	1	0	1	0	0	0
AMH	BMPR1A	growth factor	kinase	1	0	1	1	1	0	1	1
AMH	BMPR1B	growth factor	kinase	1	0	0	0	1	0	0	0
ANGPT1	TEK	growth factor	kinase	0	1	0	0	0	1	0	0
ANGPT2	TEK	growth factor	kinase	1	0	0	0	1	0	0	0
ANGPT4	TEK	growth factor	kinase	0	0	0	0	0	0	0	0
AREG	EGFR	growth factor	kinase	0	0	1	1	0	0	1	1
ARTN	GFRA3	growth factor	transmembrane receptor	0	1	1	0	0	1	1	0
BDNF	NGFR	growth factor	transmembrane receptor	1	1	0	0	1	1	0	0
BDNF	NTRK2	growth factor	kinase	1	1	1	0	1	1	1	0
BDNF	NTRK3	growth factor	kinase	1	1	1	1	1	1	1	1
BMP2	ACVR1	growth factor	kinase	0	1	1	1	0	1	1	1
BMP2	ACVR2A	growth factor	kinase	0	1	1	1	0	1	1	1
BMP2	ACVR2B	growth factor	kinase	0	1	1	1	0	1	1	1
BMP2	BMPR1A	growth factor	kinase	0	1	1	1	0	1	1	1
BMP2	BMPR1B	growth factor	kinase	0	1	0	0	0	1	0	0
BMP2	BMPR2	growth factor	kinase	0	1	1	1	0	1	1	1
BMP4	ACVR2A	growth factor	kinase	0	1	1	1	0	1	1	1
BMP4	ACVR2B	growth factor	kinase	0	1	1	1	0	1	1	1
BMP4	BMPR1A	growth factor	kinase	0	1	1	1	0	1	1	1
BMP4	BMPR1B	growth factor	kinase	0	1	0	0	0	1	0	0
BMP4	BMPR2	growth factor	kinase	0	1	1	1	0	1	1	1
BMP6	ACVR1	growth factor	kinase	0	0	1	1	0	0	1	1
BMP6	ACVR2A	growth factor	kinase	0	0	1	1	0	0	1	1
BMP6	ACVR2B	growth factor	kinase	0	0	1	1	0	0	1	1
BMP6	ACVRL1	growth factor	kinase	0	0	0	0	0	0	0	0
BMP6	BMPR1A	growth factor	kinase	0	0	1	1	0	0	1	1
BMP6	BMPR1B	growth factor	kinase	0	0	0	0	0	0	0	0
BMP6	BMPR2	growth factor	kinase	0	0	1	1	0	0	1	1
BMP7	ACVR1	growth factor	kinase	0	0	1	1	0	0	1	1
BMP7	ACVR2A	growth factor	kinase	0	0	1	1	0	0	1	1
BMP7	ACVR2B	growth factor	kinase	0	0	1	1	0	0	1	1
BMP7	BMPR1A	growth factor	kinase	0	0	1	1	0	0	1	1
BMP7	BMPR1B	growth factor	kinase	0	0	0	0	0	0	0	0
BMP7	BMPR2	growth factor	kinase	0	0	1	1	0	0	1	1
BTC	EGFR	growth factor	kinase	0	0	1	1	0	0	1	1
BTC	ERBB2	growth factor	kinase	0	0	1	1	0	0	1	1
BTC	ERBB4	growth factor	kinase	0	0	0	0	0	0	0	0
C5	C5AR1	cytokine	G-protein coupled receptor	0	0	1	0	0	0	1	0
C5	GPR77	cytokine	G-protein coupled receptor	0	0	0	0	0	0	0	0
CCL1	CCR8	cytokine	G-protein coupled receptor	1	0	0	0	1	0	0	0
CCL11	CCR3	cytokine	G-protein coupled receptor	0	0	0	0	0	0	0	0
CCL11	DARC	cytokine	G-protein coupled receptor	0	0	1	0	0	0	1	0
CCL13	CCR2	cytokine	G-protein coupled receptor	0	0	1	0	0	0	1	0
CCL13	CCR3	cytokine	G-protein coupled receptor	0	0	0	0	0	0	0	0
CCL13	DARC	cytokine	G-protein coupled receptor	0	0	1	0	0	0	1	0
CCL14	CCR1	cytokine	G-protein coupled receptor	0	0	1	0	0	0	0	0
CCL15	CCR1	cytokine	G-protein coupled receptor	0	0	1	0	0	0	0	0
CCL15	CCR3	cytokine	G-protein coupled receptor	0	0	0	0	0	0	0	0
CCL17	CCBP2	cytokine	G-protein coupled receptor	1	0	1	0	1	0	1	0
CCL17	ICAM1	cytokine	transmembrane receptor	1	0	0	1	1	0	1	1
CCL19	CCR7	cytokine	G-protein coupled receptor	0	0	0	0	0	0	0	0
CCL19	CCRL1	cytokine	G-protein coupled receptor	0	0	0	0	0	0	1	0
CCL20	CCR6	cytokine	G-protein coupled receptor	1	0	1	0	1	0	1	0
CCL21	CCRL1	cytokine	G-protein coupled receptor	0	0	0	0	0	0	1	0
CCL22	CCBP2	cytokine	G-protein coupled receptor	1	0	1	0	1	0	1	0
CCL23	CCR1	cytokine	G-protein coupled receptor	0	0	1	0	0	0	0	0
CCL24	CCR3	cytokine	G-protein coupled receptor	1	0	0	0	1	0	0	0
CCL25	CCBP2	cytokine	G-protein coupled receptor	0	0	1	0	0	0	1	0
CCL25	CCRL1	cytokine	G-protein coupled receptor	0	0	0	0	0	0	1	0
CCL27	CCBP2	cytokine	G-protein coupled receptor	0	0	1	0	0	0	1	0
CCL3	CCBP2	cytokine	G-protein coupled receptor	0	0	1	0	1	0	1	0
CCL3	CCR1	cytokine	G-protein coupled receptor	0	0	1	0	1	0	0	0
CCL3	CCR3	cytokine	G-protein coupled receptor	0	0	0	0	1	0	0	0
CCL3	CCR5	cytokine	G-protein coupled receptor	0	0	1	1	1	0	1	1
CCL4	CCBP2	cytokine	G-protein coupled receptor	1	0	1	0	1	0	1	0
CCL4	CCR3	cytokine	G-protein coupled receptor	1	0	0	0	1	0	0	0
CCL4	CCR5	cytokine	G-protein coupled receptor	1	0	1	1	1	0	1	1
CCL5	CCBP2	cytokine	G-protein coupled receptor	1	1	1	0	1	1	1	0
CCL5	CCR1	cytokine	G-protein coupled receptor	1	1	1	0	1	1	0	0
CCL5	CCR3	cytokine	G-protein coupled receptor	1	1	0	0	1	1	0	0
CCL5	CCR5	cytokine	G-protein coupled receptor	1	1	1	1	1	1	1	1
CCL5	DARC	cytokine	G-protein coupled receptor	1	1	1	0	1	1	1	0
CCL7	CCBP2	cytokine	G-protein coupled receptor	0	0	1	0	1	0	1	0
CCL7	CCR1	cytokine	G-protein coupled receptor	0	0	1	0	1	0	0	0
CCL7	CCR2	cytokine	G-protein coupled receptor	0	0	1	0	1	0	1	0
CCL7	CCR3	cytokine	G-protein coupled receptor	0	0	0	0	1	0	0	0
CCL7	CCR5	cytokine	G-protein coupled receptor	0	0	1	1	1	0	1	1
CCL7	CCRL1	cytokine	G-protein coupled receptor	0	0	0	0	1	0	1	0
CCL7	DARC	cytokine	G-protein coupled receptor	0	0	1	0	1	0	1	0
CCL8	CCR1	cytokine	G-protein coupled receptor	1	0	1	0	1	0	0	0
CCL8	CCR2	cytokine	G-protein coupled receptor	1	0	1	0	1	0	1	0
CCL8	CCR3	cytokine	G-protein coupled receptor	1	0	0	0	1	0	0	0
CCL8	CCR5	cytokine	G-protein coupled receptor	1	0	1	1	1	0	1	1
CD40LG	CD40	cytokine	transmembrane receptor	1	0	0	1	1	0	1	1
CD40LG	ITGB3	cytokine	transmembrane receptor	1	0	0	0	1	0	1	0
CD70	CD27	cytokine	transmembrane receptor	0	1	0	0	0	1	0	0
CNTF	CNTFR	cytokine	transmembrane receptor	0	0	1	0	0	0	1	0
CNTF	IL6R	cytokine	transmembrane receptor	0	0	0	0	0	0	0	0
CNTF	IL6ST	cytokine	transmembrane receptor	0	0	1	1	0	0	1	1
CNTF	LIFR	cytokine	transmembrane receptor	0	0	0	1	0	0	0	1
CSF1	CSF1R	cytokine	kinase	1	1	1	0	1	1	1	0
CSF1	IGF2R	cytokine	transmembrane receptor	1	1	0	1	1	1	0	1
CSN2	OPRD1	kinase	G-protein coupled receptor	0	0	0	0	0	0	0	0
CSPG5	ERBB3	growth factor	kinase	1	0	0	1	1	0	0	1
CTF1	IL6ST	cytokine	transmembrane receptor	1	0	1	1	1	0	1	1
CTF1	LIFR	cytokine	transmembrane receptor	1	0	0	1	1	0	0	1
CTGF	LRP1	growth factor	transmembrane receptor	1	1	1	1	1	1	1	1
CX3CL1	CX3CR1	cytokine	G-protein coupled receptor	1	0	1	0	1	0	0	0
CXCL1	DARC	cytokine	G-protein coupled receptor	1	1	1	0	1	1	1	0
CXCL10	CCR3	cytokine	G-protein coupled receptor	1	0	0	0	1	0	0	0
CXCL10	CXCR3	cytokine	G-protein coupled receptor	1	0	1	0	1	0	1	0
CXCL11	CCR3	cytokine	G-protein coupled receptor	0	0	0	0	0	0	0	0
CXCL11	CCR5	cytokine	G-protein coupled receptor	0	0	1	1	0	0	1	1
CXCL11	CXCR3	cytokine	G-protein coupled receptor	0	0	1	0	0	0	1	0
CXCL12	CXCR4	cytokine	G-protein coupled receptor	1	1	0	0	1	1	0	0
CXCL13	CCRL1	cytokine	G-protein coupled receptor	1	0	0	0	1	0	1	0
CXCL13	CXCR3	cytokine	G-protein coupled receptor	1	0	1	0	1	0	1	0
CXCL9	CCR3	cytokine	G-protein coupled receptor	1	0	0	0	1	0	0	0
CXCL9	CXCR3	cytokine	G-protein coupled receptor	1	0	1	0	1	0	1	0
DKK1	LRP6	growth factor	transmembrane receptor	1	1	0	1	1	1	1	1
EDA	EDA2R	cytokine	transmembrane receptor	1	0	0	0	1	0	0	0
EDA	EDAR	cytokine	transmembrane receptor	1	0	0	0	1	0	0	0
EDN2	EDNRB	growth factor	G-protein coupled receptor	0	0	1	0	0	0	1	0
EGF	EGFR	growth factor	kinase	0	0	1	1	0	0	1	1
EGF	ERBB2	growth factor	kinase	0	0	1	1	0	0	1	1
EGF	ERBB4	growth factor	kinase	0	0	0	0	0	0	0	0
EPO	EPOR	cytokine	transmembrane receptor	0	0	1	1	0	0	1	1
EREG	EGFR	growth factor	kinase	0	0	1	1	0	0	1	1
EREG	ERBB2	growth factor	kinase	0	0	1	1	0	0	1	1
EREG	ERBB3	growth factor	kinase	0	0	0	1	0	0	0	1
EREG	ERBB4	growth factor	kinase	0	0	0	0	0	0	0	0
FASLG	FAS	cytokine	transmembrane receptor	0	0	0	1	0	0	0	1
FASLG	FYN	cytokine	kinase	0	0	1	1	0	0	1	1
FASLG	TNFRSF6B	cytokine	transmembrane receptor	0	0	0	0	0	0	0	0
FGF1	FGFR1	growth factor	kinase	0	1	1	1	0	1	1	1
FGF1	FGFR2	growth factor	kinase	0	1	1	0	0	1	1	1
FGF1	FGFR3	growth factor	kinase	0	1	0	0	0	1	0	0
FGF1	FGFR4	growth factor	kinase	0	1	1	0	0	1	1	0
FGF18	FGFR3	growth factor	kinase	0	0	0	0	0	0	0	0
FGF2	FGFR1	growth factor	kinase	0	0	1	1	0	0	1	1
FGF2	FGFR2	growth factor	kinase	0	0	1	0	0	0	1	1
FGF2	FGFR3	growth factor	kinase	0	0	0	0	0	0	0	0
FGF2	FGFR4	growth factor	kinase	0	0	1	0	0	0	1	0
FGF2	ITGB3	growth factor	transmembrane receptor	0	0	0	0	0	0	1	0
FGF2	TGFBR3	growth factor	kinase	0	0	1	1	0	0	1	0
FGF4	FGFR1	growth factor	kinase	1	0	1	1	1	0	1	1
FGF4	FGFR2	growth factor	kinase	1	0	1	0	1	0	1	1
FGF4	FGFR4	growth factor	kinase	1	0	1	0	1	0	1	0
FGF6	FGFR4	growth factor	kinase	0	0	1	0	0	0	1	0
FGF7	FGFR2	growth factor	kinase	1	0	1	0	1	0	1	1
FGF8	FGFR2	growth factor	kinase	0	0	1	0	0	0	1	1
FGF8	FGFR3	growth factor	kinase	0	0	0	0	0	0	0	0
FGF8	FGFR4	growth factor	kinase	0	0	1	0	0	0	1	0
FGF9	FGFR2	growth factor	kinase	1	0	1	0	1	0	1	1
FGF9	FGFR3	growth factor	kinase	1	0	0	0	1	0	0	0
FIGF	FLT4	growth factor	transmembrane receptor	0	0	1	0	0	0	1	0
FIGF	KDR	growth factor	kinase	0	0	1	0	0	0	1	0
FLT3LG	FLT3	cytokine	kinase	0	0	1	0	0	0	1	0
GAS6	AXL	growth factor	kinase	1	1	1	1	1	1	1	1
GAS6	MERTK	growth factor	kinase	1	1	1	0	1	1	1	0
GAS6	TYRO3	growth factor	kinase	1	1	1	1	1	1	1	1
GDF1	ACVR1B	growth factor	kinase	0	1	0	1	0	1	1	1
GDF11	ACVR2A	growth factor	kinase	1	0	1	1	1	1	1	1
GDF11	ACVR2B	growth factor	kinase	1	0	1	1	1	1	1	1
GDF5	ACVR2A	growth factor	kinase	0	1	1	1	0	0	1	1
GDF5	ACVR2B	growth factor	kinase	0	1	1	1	0	0	1	1
GDF5	BMPR1B	growth factor	kinase	0	1	0	0	0	0	0	0
GDF5	BMPR2	growth factor	kinase	0	1	1	1	0	0	1	1
GDF9	ACVR2A	growth factor	kinase	1	0	1	1	1	0	1	1
GDF9	BMPR1A	growth factor	kinase	1	0	1	1	1	0	1	1
GDF9	BMPR1B	growth factor	kinase	1	0	0	0	1	0	0	0
GDF9	BMPR2	growth factor	kinase	1	0	1	1	1	0	1	1
GDNF	GFRA1	growth factor	transmembrane receptor	0	0	0	0	0	1	0	0
GDNF	GFRA2	growth factor	transmembrane receptor	0	0	1	0	0	1	1	0
GDNF	RET	growth factor	kinase	0	0	0	1	0	1	0	1
GH1	GHR	cytokine	transmembrane receptor	0	0	0	0	0	0	0	0
GH1	PRLR	cytokine	transmembrane receptor	0	0	0	0	0	0	0	0
GRP	GRPR	growth factor	G-protein coupled receptor	0	0	0	1	0	0	0	1
HBEGF	EGFR	growth factor	kinase	1	1	1	1	1	1	1	1
HBEGF	ERBB2	growth factor	kinase	1	1	1	1	1	1	1	1
HBEGF	ERBB4	growth factor	kinase	1	1	0	0	1	1	0	0
HBEGF	ITGB1	growth factor	transmembrane receptor	1	1	1	1	1	1	1	1
HGF	MET	growth factor	kinase	0	0	0	1	0	0	0	1
IFNA1	IFNAR1	cytokine	transmembrane receptor	1	0	1	1	1	0	1	1
IFNA1	IFNAR2	cytokine	transmembrane receptor	1	0	1	1	1	0	1	1
IFNA2	IFNAR1	cytokine	transmembrane receptor	1	0	1	1	1	0	1	1
IFNB1	IFNAR1	cytokine	transmembrane receptor	0	0	1	1	1	0	1	1
IFNB1	IFNAR2	cytokine	transmembrane receptor	0	0	1	1	1	0	1	1
IFNB1	TYK2	cytokine	kinase	0	0	1	1	1	0	1	1
IFNG	IFNGR1	cytokine	transmembrane receptor	0	0	1	1	0	0	1	1
IFNG	IFNGR2	cytokine	transmembrane receptor	0	0	1	1	0	0	0	1
IGF1	IGF1R	growth factor	transmembrane receptor	1	1	1	1	1	1	1	1
IGF1	INSR	growth factor	kinase	1	1	0	1	1	1	1	0
IGF2	IGF1R	growth factor	transmembrane receptor	1	0	1	1	1	0	1	1
IGF2	IGF2R	growth factor	transmembrane receptor	1	0	0	1	1	0	0	1
IGF2	INSR	growth factor	kinase	1	0	0	1	1	0	1	0
IL10	FPR1	cytokine	G-protein coupled receptor	0	0	1	0	0	0	1	0
IL10	IL10RA	cytokine	transmembrane receptor	0	0	0	0	0	0	0	0
IL10	IL10RB	cytokine	transmembrane receptor	0	0	1	0	0	0	1	1
IL10	TYK2	cytokine	kinase	0	0	1	1	0	0	1	1
IL11	IL11RA	cytokine	transmembrane receptor	0	1	0	1	0	1	0	1
IL11	IL6ST	cytokine	transmembrane receptor	0	1	1	1	0	1	1	1
IL12B	IL12RB1	cytokine	transmembrane receptor	0	0	0	0	0	0	0	0
IL13	IL13RA1	cytokine	transmembrane receptor	0	0	1	1	0	0	1	1
IL13	IL13RA2	cytokine	transmembrane receptor	0	0	0	1	0	0	0	1
IL13	IL4R	cytokine	transmembrane receptor	0	0	0	1	0	0	0	1
IL16	CD4	cytokine	transmembrane receptor	0	0	1	0	0	0	1	0
IL17B	IL17RB	cytokine	transmembrane receptor	1	0	0	0	1	0	0	0
IL18	IL18R1	cytokine	transmembrane receptor	0	0	0	0	0	0	0	0
IL1A	IL1R1	cytokine	transmembrane receptor	0	0	1	0	0	0	1	0
IL1A	IL1R2	cytokine	transmembrane receptor	0	0	1	0	0	0	1	0
IL1B	IL1R1	cytokine	transmembrane receptor	1	1	1	0	1	1	1	0
IL1B	IL1R2	cytokine	transmembrane receptor	1	1	1	0	1	1	1	0
IL1B	IL1RAP	cytokine	transmembrane receptor	1	1	1	1	1	1	1	0
IL1B	IRAK1	cytokine	kinase	1	1	1	1	1	1	1	1
IL1RN	IL1R1	cytokine	transmembrane receptor	1	0	1	0	1	0	1	0
IL2	IL2RA	cytokine	transmembrane receptor	0	0	0	0	0	0	0	0
IL2	IL2RB	cytokine	transmembrane receptor	0	0	0	0	0	0	0	0
IL2	IL2RG	cytokine	transmembrane receptor	0	0	1	0	0	0	1	0
IL2	OPRD1	cytokine	G-protein coupled receptor	0	0	0	0	0	0	0	0
IL22	IL21R	cytokine	transmembrane receptor	0	0	0	0	0	0	0	0
IL22	IL2RG	cytokine	transmembrane receptor	0	0	1	0	0	0	1	0
IL23A	IL12RB1	cytokine	transmembrane receptor	0	1	0	0	0	1	0	0
IL25	IL17RB	cytokine	transmembrane receptor	0	0	0	0	0	0	0	0
IL4	IL13RA1	cytokine	transmembrane receptor	0	0	1	1	0	0	1	1
IL4	IL2RG	cytokine	transmembrane receptor	0	0	1	0	0	0	1	0
IL4	IL4R	cytokine	transmembrane receptor	0	0	0	1	0	0	0	1
IL5	IL5RA	cytokine	transmembrane receptor	0	0	0	0	0	0	0	0
IL6	IL6R	cytokine	transmembrane receptor	0	0	0	0	1	0	0	0
IL6	IL6ST	cytokine	transmembrane receptor	0	0	1	1	1	0	1	1
IL7	IL2RG	cytokine	transmembrane receptor	0	0	1	0	0	0	1	0
IL7	IL7R	cytokine	transmembrane receptor	0	0	0	1	0	0	0	1
IL8	DARC	cytokine	G-protein coupled receptor	0	1	1	0	0	1	1	0
IL9	IL9R	cytokine	transmembrane receptor	1	0	0	0	1	0	0	0
INHA	ACVR2A	growth factor	kinase	0	0	1	1	0	0	1	1
INHA	ACVR2B	growth factor	kinase	0	0	1	1	0	0	1	1
INHA	TGFBR3	growth factor	kinase	0	0	1	1	0	0	1	0
INHBA	ACVR1B	growth factor	kinase	1	1	0	1	1	1	1	1
INHBA	ACVR2A	growth factor	kinase	1	1	1	1	1	1	1	1
INHBA	ACVR2B	growth factor	kinase	1	1	1	1	1	1	1	1
INHBA	ACVRL1	growth factor	kinase	1	1	0	0	1	1	0	0
INHBA	TGFBR3	growth factor	kinase	1	1	1	1	1	1	1	0
INHBB	ACVR2A	growth factor	kinase	1	0	1	1	1	0	1	1
INHBB	ACVR2B	growth factor	kinase	1	0	1	1	1	0	1	1
INHBB	TGFBR3	growth factor	kinase	1	0	1	1	1	0	1	0
JAG1	NOTCH1	growth factor	transcription regulator	1	1	1	1	0	1	1	1
JAG1	NOTCH2	growth factor	transcription regulator	1	1	1	1	0	1	1	1
JAG1	NOTCH3	growth factor	transcription regulator	1	1	1	0	0	1	1	0
JAG2	NOTCH1	growth factor	transcription regulator	1	0	1	1	1	0	1	1
JAG2	NOTCH2	growth factor	transcription regulator	1	0	1	1	1	0	1	1
JAG2	NOTCH3	growth factor	transcription regulator	1	0	1	0	1	0	1	0
KITLG	IL6ST	growth factor	transmembrane receptor	0	1	1	1	0	1	1	1
KITLG	KIT	growth factor	kinase	0	1	0	0	0	1	0	0
LIF	IGF2R	cytokine	transmembrane receptor	1	1	0	1	1	1	0	1
LIF	IL6ST	cytokine	transmembrane receptor	1	1	1	1	1	1	1	1
LIF	LIFR	cytokine	transmembrane receptor	1	1	0	1	1	1	0	1
LTA	LTBR	cytokine	transmembrane receptor	0	0	1	1	0	0	1	1
LTA	TNFRSF14	cytokine	transmembrane receptor	0	0	0	0	0	0	0	0
LTA	TNFRSF1A	cytokine	transmembrane receptor	0	0	1	1	0	0	1	1
LTA	TNFRSF1B	cytokine	transmembrane receptor	0	0	1	0	0	0	1	0
LTB	LTBR	cytokine	transmembrane receptor	0	0	1	1	0	0	1	1
MDK	ALK	growth factor	kinase	1	1	0	0	1	1	0	0
MDK	ITGB1	growth factor	transmembrane receptor	1	1	1	1	1	1	1	1
MDK	LRP1	growth factor	transmembrane receptor	1	1	1	1	1	1	1	1
MDK	LRP6	growth factor	transmembrane receptor	1	1	0	1	1	1	1	1
MDK	PTPRA	growth factor	phosphatase	1	1	1	1	1	1	1	1
MST1	MST1R	growth factor	kinase	0	1	1	0	0	1	1	0
MUC4	ERBB2	growth factor	kinase	0	0	1	1	0	0	1	1
MUC4	ERBB3	growth factor	kinase	0	0	0	1	0	0	0	1
NDP	FZD4	growth factor	G-protein coupled receptor	0	0	1	1	0	0	1	1
NODAL	ACVR2A	growth factor	kinase	1	1	1	1	1	0	1	1
NRG1	ERBB2	growth factor	kinase	0	0	1	1	0	0	1	1
NRG1	ERBB3	growth factor	kinase	0	0	0	1	0	0	0	1
NRG1	ERBB4	growth factor	kinase	0	0	0	0	0	0	0	0
NRG2	EGFR	growth factor	kinase	0	1	1	1	0	1	1	1
NRG2	ERBB2	growth factor	kinase	0	1	1	1	0	1	1	1
NRG2	ERBB3	growth factor	kinase	0	1	0	1	0	1	0	1
NRG2	ERBB4	growth factor	kinase	0	1	0	0	0	1	0	0
NRTN	GFRA2	growth factor	transmembrane receptor	1	0	1	0	1	0	1	0
NRTN	RET	growth factor	kinase	1	0	0	1	1	0	0	1
NTF3	NGFR	growth factor	transmembrane receptor	0	0	0	0	0	0	0	0
NTF3	NTRK1	growth factor	kinase	0	0	0	0	0	0	0	0
NTF3	NTRK2	growth factor	kinase	0	0	1	0	0	0	1	0
NTF3	NTRK3	growth factor	kinase	0	0	1	1	0	0	1	1
OSM	IL6ST	cytokine	transmembrane receptor	1	0	1	1	1	0	1	1
OSM	LIFR	cytokine	transmembrane receptor	1	0	0	1	1	0	0	1
OSM	OSMR	cytokine	transmembrane receptor	1	0	0	1	1	0	0	1
PDGFA	PDGFRA	growth factor	kinase	1	0	1	1	1	1	1	1
PDGFB	LRP1	growth factor	transmembrane receptor	1	0	1	1	1	0	1	1
PDGFB	PDGFRA	growth factor	kinase	1	0	1	1	1	0	1	1
PDGFB	PDGFRB	growth factor	kinase	1	0	1	1	1	0	1	1
PDGFC	PDGFRA	growth factor	kinase	1	1	1	1	0	1	1	1
PDGFC	PDGFRB	growth factor	kinase	1	1	1	1	0	1	1	1
PDGFD	PDGFRB	growth factor	kinase	0	1	1	1	0	1	1	1
PF4	CXCR3	cytokine	G-protein coupled receptor	1	0	1	0	1	0	1	0
PGF	FLT1	growth factor	kinase	1	1	1	1	1	1	1	1
PGF	NRP1	growth factor	transmembrane receptor	1	1	1	1	1	1	1	1
PGF	NRP2	growth factor	kinase	1	1	1	1	1	1	1	1
PRL	FYN	cytokine	kinase	0	0	1	1	0	0	1	1
PRL	GHR	cytokine	transmembrane receptor	0	0	0	0	0	0	0	0
PRL	PRLR	cytokine	transmembrane receptor	0	0	0	0	0	0	0	0
PSPN	GFRA4	growth factor	transmembrane receptor	0	0	1	0	0	0	1	0
PSPN	RET	growth factor	kinase	0	0	0	1	0	0	0	1
PTN	ALK	growth factor	kinase	1	1	0	0	1	1	0	0
SCGB1A1	CUBN	cytokine	transmembrane receptor	0	0	0	0	0	0	0	0
SOCS5	ERBB2	cytokine	kinase	1	1	1	1	1	1	1	1
SOCS5	ERBB3	cytokine	kinase	1	1	0	1	1	1	0	1
SOCS5	IL4R	cytokine	transmembrane receptor	1	1	0	1	1	1	0	1
SPRED2	KIT	cytokine	kinase	1	1	0	0	1	1	0	0
TGFA	EGFR	growth factor	kinase	1	1	1	1	1	1	1	1
TGFA	ERBB2	growth factor	kinase	1	1	1	1	1	1	1	1
TGFA	ERBB4	growth factor	kinase	1	1	0	0	1	1	0	0
TGFA	MAGI2	growth factor	kinase	1	1	0	0	1	1	0	0
TGFB1	ACVRL1	growth factor	kinase	1	1	0	0	1	1	0	0
TGFB1	CD36	growth factor	transmembrane receptor	1	1	0	0	1	1	0	0
TGFB1	ITGB1	growth factor	transmembrane receptor	1	1	1	1	1	1	1	1
TGFB1	TGFBR1	growth factor	kinase	1	1	1	1	1	1	1	1
TGFB1	TGFBR2	growth factor	kinase	1	1	1	1	1	1	1	1
TGFB1	TGFBR3	growth factor	kinase	1	1	1	1	1	1	1	0
TGFB2	ACVRL1	growth factor	kinase	0	0	0	0	0	0	0	0
TGFB2	TGFBR1	growth factor	kinase	0	0	1	1	0	0	1	1
TGFB2	TGFBR2	growth factor	kinase	0	0	1	1	0	0	1	1
TGFB2	TGFBR3	growth factor	kinase	0	0	1	1	0	0	1	0
TGFB3	ITGB3	growth factor	transmembrane receptor	0	0	0	0	1	0	1	0
TGFB3	TGFBR1	growth factor	kinase	0	0	1	1	1	0	1	1
TGFB3	TGFBR2	growth factor	kinase	0	0	1	1	1	0	1	1
TGFB3	TGFBR3	growth factor	kinase	0	0	1	1	1	0	1	0
THPO	MPL	cytokine	transmembrane receptor	0	0	1	0	0	0	1	0
TNF	FAS	cytokine	transmembrane receptor	1	0	0	1	1	0	0	1
TNF	TNFRSF1A	cytokine	transmembrane receptor	1	0	1	1	1	0	1	1
TNF	TNFRSF1B	cytokine	transmembrane receptor	1	0	1	0	1	0	1	0
TNFSF10	TNFRSF10B	cytokine	transmembrane receptor	0	0	0	1	0	0	0	1
TNFSF10	TNFRSF10C	cytokine	transmembrane receptor	0	0	0	0	0	0	0	0
TNFSF10	TNFRSF10D	cytokine	transmembrane receptor	0	0	0	0	0	0	0	0
TNFSF10	TNFRSF11B	cytokine	transmembrane receptor	0	0	0	1	0	0	0	0
TNFSF11	TNFRSF11A	cytokine	transmembrane receptor	0	0	1	0	0	0	1	0
TNFSF11	TNFRSF11B	cytokine	transmembrane receptor	0	0	0	1	0	0	0	0
TNFSF12	TNFRSF25	cytokine	transmembrane receptor	1	0	1	1	1	0	1	1
TNFSF13	TNFRSF13B	cytokine	transmembrane receptor	1	0	0	0	1	0	0	0
TNFSF14	LTBR	cytokine	transmembrane receptor	0	0	1	1	0	0	1	1
TNFSF14	TNFRSF14	cytokine	transmembrane receptor	0	0	0	0	0	0	0	0
TNFSF14	TNFRSF6B	cytokine	transmembrane receptor	0	0	0	0	0	0	0	0
TNFSF15	TNFRSF25	cytokine	transmembrane receptor	0	0	1	1	0	0	1	1
TNFSF4	TNFRSF4	cytokine	transmembrane receptor	0	0	1	0	0	0	1	0
TRIP6	IRAK1	cytokine	kinase	1	1	1	1	1	1	1	1
TRIP6	RIPK2	cytokine	kinase	1	1	0	1	1	1	1	1
TRIP6	TLR2	cytokine	transmembrane receptor	1	1	1	0	1	1	1	0
VAV3	EGFR	cytokine	kinase	0	1	1	1	0	1	1	1
VAV3	ERBB2	cytokine	kinase	0	1	1	1	0	1	1	1
VAV3	ERBB3	cytokine	kinase	0	1	0	1	0	1	0	1
VAV3	ERBB4	cytokine	kinase	0	1	0	0	0	1	0	0
VAV3	ROS1	cytokine	kinase	0	1	0	0	0	1	0	0
VEGFA	FLT1	growth factor	kinase	1	1	1	1	1	1	1	1
VEGFA	GPC1	growth factor	transmembrane receptor	1	1	0	1	1	1	0	1
VEGFA	KDR	growth factor	kinase	1	1	1	0	1	1	1	0
VEGFA	NRP1	growth factor	transmembrane receptor	1	1	1	1	1	1	1	1
VEGFA	NRP2	growth factor	kinase	1	1	1	1	1	1	1	1
VEGFC	FLT4	growth factor	transmembrane receptor	0	1	1	0	0	1	1	0
VEGFC	KDR	growth factor	kinase	0	1	1	0	0	1	1	0
XCL1	XCR1	cytokine	G-protein coupled receptor	0	0	0	0	0	0	0	0
